# Supplementary material for: Harnessing Noncovalent π‑Type Interactions in Thiourea–Chloride Supramolecular Complexes: Toward the Asymmetric Dearomatization of Diazaheterocycles
Source: ACS Catal. 2025 Aug 6;15(16):14443–55. doi: 10.1021/acscatal.5c04438 (PMC12363210; doi:10.1021/acscatal.5c04438)
Supplement: Supplementary file 2 [file cs5c04438_si_002.cif]

data_jml0622a_0m
_audit_creation_date               2022-10-27
_audit_creation_method
;
Olex2 1.5
(compiled 2022.04.07 svn.rca3783a0 for OlexSys, GUI svn.r6498)
;
_shelx_SHELXL_version_number       '2019/1'
_audit_contact_author_address      ?
_audit_contact_author_email        ?
_audit_contact_author_name         ''
_audit_contact_author_phone        ?
_publ_contact_author_id_orcid      ?
_publ_section_references
;
Dolomanov, O.V., Bourhis, L.J., Gildea, R.J, Howard, J.A.K. & Puschmann, H.
 (2009), J. Appl. Cryst. 42, 339-341.

Sheldrick, G.M. (2008). Acta Cryst. A64, 112-122.
;
_chemical_name_common              ?
_chemical_name_systematic          ?
_chemical_formula_moiety           'C19 H20 Cl N2 O4 P'
_chemical_formula_sum              'C19 H20 Cl N2 O4 P'
_chemical_formula_weight           406.79
_chemical_absolute_configuration   ad
_chemical_melting_point            ?
loop_
  _atom_type_symbol
  _atom_type_description
  _atom_type_scat_dispersion_real
  _atom_type_scat_dispersion_imag
  _atom_type_scat_source
 'C' 'C' 0.0033 0.0016 'International Tables Vol C Tables 4.2.6.8 and 6.1.1.4'
 'H' 'H' 0.0000 0.0000 'International Tables Vol C Tables 4.2.6.8 and 6.1.1.4'
 'Cl' 'Cl' 0.1484 0.1585 'International Tables Vol C Tables 4.2.6.8 and 6.1.1.4'
 'N' 'N' 0.0061 0.0033 'International Tables Vol C Tables 4.2.6.8 and 6.1.1.4'
 'O' 'O' 0.0106 0.0060 'International Tables Vol C Tables 4.2.6.8 and 6.1.1.4'
 'P' 'P' 0.1023 0.0942 'International Tables Vol C Tables 4.2.6.8 and 6.1.1.4'

_shelx_space_group_comment
;
The symmetry employed for this shelxl refinement is uniquely defined
by the following loop, which should always be used as a source of
symmetry information in preference to the above space-group names.
They are only intended as comments.
;
_space_group_crystal_system        'monoclinic'
_space_group_IT_number             5
_space_group_name_H-M_alt          'C 1 2 1'
_space_group_name_Hall             'C 2y'
loop_
  _space_group_symop_operation_xyz
 'x, y, z'
 '-x, y, -z'
 'x+1/2, y+1/2, z'
 '-x+1/2, y+1/2, -z'

_cell_length_a                     23.3542(19)
_cell_length_b                     7.3837(6)
_cell_length_c                     12.1678(9)
_cell_angle_alpha                  90
_cell_angle_beta                   114.438(3)
_cell_angle_gamma                  90
_cell_volume                       1910.2(3)
_cell_formula_units_Z              4
_cell_measurement_reflns_used      6081
_cell_measurement_temperature      193.00
_cell_measurement_theta_max        28.28
_cell_measurement_theta_min        2.92
_shelx_estimated_absorpt_T_max     0.994
_shelx_estimated_absorpt_T_min     0.912
_exptl_absorpt_coefficient_mu      0.312
_exptl_absorpt_correction_T_max    0.7457
_exptl_absorpt_correction_T_min    0.3822
_exptl_absorpt_correction_type     multi-scan
_exptl_absorpt_process_details
;
SADABS-2016/2 (Bruker,2016/2) was used for absorption correction.
wR2(int) was 0.1634 before and 0.0990 after correction.
The Ratio of minimum to maximum transmission is 0.5125.
The \l/2 correction factor is Not present.
;
_exptl_absorpt_special_details     ?
_exptl_crystal_colour              colourless
_exptl_crystal_colour_primary      colourless
_exptl_crystal_density_diffrn      1.414
_exptl_crystal_density_meas        ?
_exptl_crystal_density_method      ?
_exptl_crystal_description         needle
_exptl_crystal_F_000               848
_exptl_crystal_size_max            0.3
_exptl_crystal_size_mid            0.02
_exptl_crystal_size_min            0.02
_exptl_transmission_factor_max     ?
_exptl_transmission_factor_min     ?
_diffrn_reflns_av_R_equivalents    0.0782
_diffrn_reflns_av_unetI/netI       0.0762
_diffrn_reflns_Laue_measured_fraction_full  0.998
_diffrn_reflns_Laue_measured_fraction_max  0.998
_diffrn_reflns_limit_h_max         30
_diffrn_reflns_limit_h_min         -30
_diffrn_reflns_limit_k_max         9
_diffrn_reflns_limit_k_min         -9
_diffrn_reflns_limit_l_max         16
_diffrn_reflns_limit_l_min         -16
_diffrn_reflns_number              17095
_diffrn_reflns_point_group_measured_fraction_full  0.996
_diffrn_reflns_point_group_measured_fraction_max  0.994
_diffrn_reflns_theta_full          25.242
_diffrn_reflns_theta_max           28.328
_diffrn_reflns_theta_min           2.034
_diffrn_ambient_temperature        193.00
_diffrn_detector_area_resol_mean   ?
_diffrn_measured_fraction_theta_full  0.998
_diffrn_measured_fraction_theta_max  0.998
_diffrn_measurement_device_type    'Bruker APEX-II CCD'
_diffrn_measurement_method         '\f and \w scans'
_diffrn_radiation_type             MoK\a
_diffrn_radiation_wavelength       0.71073
_diffrn_source                     ?
_diffrn_source_current             1.4
_diffrn_source_power               0.07
_diffrn_source_voltage             50.0
_diffrn_standards_number           0
_reflns_Friedel_coverage           0.850
_reflns_Friedel_fraction_full      0.992
_reflns_Friedel_fraction_max       0.989
_reflns_number_gt                  4163
_reflns_number_total               4729
_reflns_special_details
;
 Reflections were merged by SHELXL according to the crystal
 class for the calculation of statistics and refinement.
 
 _reflns_Friedel_fraction is defined as the number of unique
 Friedel pairs measured divided by the number that would be
 possible theoretically, ignoring centric projections and
 systematic absences.
;
_reflns_threshold_expression       'I > 2\s(I)'
_computing_cell_refinement         'SAINT V8.40B (?, 2016)'
_computing_data_collection         ?
_computing_data_reduction          'SAINT V8.40B (?, 2016)'
_computing_molecular_graphics      'Olex2 1.5 (Dolomanov et al., 2009)'
_computing_publication_material    'Olex2 1.5 (Dolomanov et al., 2009)'
_computing_structure_refinement    'XL  (Sheldrick, 2008)'
_computing_structure_solution      ?
_refine_diff_density_max           0.604
_refine_diff_density_min           -0.481
_refine_diff_density_rms           0.149
_refine_ls_abs_structure_details
;
 Flack x determined using 1646 quotients [(I+)-(I-)]/[(I+)+(I-)]
 (Parsons, Flack and Wagner, Acta Cryst. B69 (2013) 249-259).
;
_refine_ls_abs_structure_Flack     0.09(6)
_refine_ls_extinction_coef         .
_refine_ls_extinction_method       none
_refine_ls_goodness_of_fit_ref     1.013
_refine_ls_hydrogen_treatment      constr
_refine_ls_matrix_type             full
_refine_ls_number_parameters       246
_refine_ls_number_reflns           4729
_refine_ls_number_restraints       1
_refine_ls_R_factor_all            0.0621
_refine_ls_R_factor_gt             0.0536
_refine_ls_restrained_S_all        1.013
_refine_ls_shift/su_max            0.001
_refine_ls_shift/su_mean           0.000
_refine_ls_structure_factor_coef   Fsqd
_refine_ls_weighting_details      
 'w=1/[\s^2^(Fo^2^)+(0.0765P)^2^] where P=(Fo^2^+2Fc^2^)/3'
_refine_ls_weighting_scheme        calc
_refine_ls_wR_factor_gt            0.1245
_refine_ls_wR_factor_ref           0.1306
_refine_special_details            ?
_olex2_refinement_description
;
1. Fixed Uiso
 At 1.2 times of:
  All C(H) groups, All C(H,H) groups
 At 1.5 times of:
  All C(H,H,H) groups
2.a Ternary CH refined with riding coordinates:
 C13(H13)
2.b Secondary CH2 refined with riding coordinates:
 C14(H14A,H14B), C16(H16A,H16B)
2.c Aromatic/amide H refined with riding coordinates:
 C1(H1), C2(H2), C4(H4), C7(H7), C8(H8), C10(H10), C11(H11), C18(H18), C19(H19)
2.d Idealised Me refined as rotating group:
 C15(H15A,H15B,H15C), C17(H17A,H17B,H17C)
;
_atom_sites_solution_hydrogens     geom
_atom_sites_solution_primary       ?
_atom_sites_solution_secondary     ?
loop_
  _atom_site_label
  _atom_site_type_symbol
  _atom_site_fract_x
  _atom_site_fract_y
  _atom_site_fract_z
  _atom_site_U_iso_or_equiv
  _atom_site_adp_type
  _atom_site_occupancy
  _atom_site_site_symmetry_order
  _atom_site_calc_flag
  _atom_site_refinement_flags_posn
  _atom_site_refinement_flags_adp
  _atom_site_refinement_flags_occupancy
  _atom_site_disorder_assembly
  _atom_site_disorder_group
 Cl1 Cl 0.24879(5) 0.03407(17) 0.33575(10) 0.0481(3) Uani 1 1 d . . . . .
 P1 P 0.55004(4) 0.74807(11) 0.86927(8) 0.0228(2) Uani 1 1 d . . . . .
 O1 O 0.55615(12) 0.5752(3) 0.9481(2) 0.0274(5) Uani 1 1 d . . . . .
 O2 O 0.47781(11) 0.7880(3) 0.8257(2) 0.0288(6) Uani 1 1 d . . . . .
 O3 O 0.59333(13) 0.8987(4) 0.9265(3) 0.0330(6) Uani 1 1 d . . . . .
 O4 O 0.44750(12) 0.7189(4) 0.5527(2) 0.0323(6) Uani 1 1 d . . . . .
 N1 N 0.52421(14) 0.3393(4) 0.7213(3) 0.0255(6) Uani 1 1 d . . . . .
 N2 N 0.51546(13) 0.5146(4) 0.6759(2) 0.0236(6) Uani 1 1 d . . . . .
 C1 C 0.74866(18) 0.4459(7) 0.8833(4) 0.0386(10) Uani 1 1 d . . . . .
 H1 H 0.790204 0.398707 0.918900 0.046 Uiso 1 1 calc R U . . .
 C2 C 0.69758(17) 0.3343(6) 0.8632(3) 0.0321(8) Uani 1 1 d . . . . .
 H2 H 0.703997 0.209829 0.884549 0.038 Uiso 1 1 calc R U . . .
 C3 C 0.63654(16) 0.4050(5) 0.8115(3) 0.0254(7) Uani 1 1 d . . . . .
 C4 C 0.58153(17) 0.2926(5) 0.7871(3) 0.0272(7) Uani 1 1 d . . . . .
 H4 H 0.588310 0.175352 0.822356 0.033 Uiso 1 1 calc R U . . .
 C5 C 0.45823(16) 0.5606(5) 0.5860(3) 0.0254(7) Uani 1 1 d . . . . .
 C6 C 0.40917(16) 0.4178(5) 0.5276(3) 0.0261(7) Uani 1 1 d . . . . .
 C7 C 0.42092(16) 0.2390(6) 0.5077(3) 0.0287(7) Uani 1 1 d . . . . .
 H7 H 0.463098 0.197643 0.535383 0.034 Uiso 1 1 calc R U . . .
 C8 C 0.37181(18) 0.1203(5) 0.4480(3) 0.0305(8) Uani 1 1 d . . . . .
 H8 H 0.379866 -0.001489 0.433587 0.037 Uiso 1 1 calc R U . . .
 C9 C 0.31087(17) 0.1832(6) 0.4100(3) 0.0313(8) Uani 1 1 d . . . . .
 C10 C 0.73863(18) 0.6266(7) 0.8511(4) 0.0370(9) Uani 1 1 d . . . . .
 H10 H 0.773632 0.703025 0.864665 0.044 Uiso 1 1 calc R U . . .
 C11 C 0.67823(16) 0.6983(6) 0.7991(3) 0.0313(8) Uani 1 1 d . . . . .
 H11 H 0.672009 0.822235 0.776319 0.038 Uiso 1 1 calc R U . . .
 C12 C 0.62741(16) 0.5881(5) 0.7808(3) 0.0240(7) Uani 1 1 d . . . . .
 C13 C 0.56099(15) 0.6593(4) 0.7375(3) 0.0227(7) Uani 1 1 d . . . . .
 H13 H 0.555270 0.760542 0.679267 0.027 Uiso 1 1 calc R U . . .
 C14 C 0.60902(17) 0.5438(6) 1.0629(3) 0.0317(8) Uani 1 1 d . . . . .
 H14A H 0.614224 0.647178 1.118031 0.038 Uiso 1 1 calc R U . . .
 H14B H 0.648238 0.529895 1.050961 0.038 Uiso 1 1 calc R U . . .
 C15 C 0.5955(2) 0.3750(7) 1.1146(4) 0.0459(11) Uani 1 1 d . . . . .
 H15A H 0.555297 0.387915 1.121486 0.069 Uiso 1 1 calc R U . . .
 H15B H 0.629131 0.353413 1.194752 0.069 Uiso 1 1 calc R U . . .
 H15C H 0.592987 0.272522 1.061651 0.069 Uiso 1 1 calc R U . . .
 C16 C 0.45337(18) 0.9637(5) 0.7707(4) 0.0339(8) Uani 1 1 d . . . . .
 H16A H 0.464247 0.985795 0.701321 0.041 Uiso 1 1 calc R U . . .
 H16B H 0.471623 1.062094 0.830247 0.041 Uiso 1 1 calc R U . . .
 C17 C 0.38309(19) 0.9575(6) 0.7291(4) 0.0385(9) Uani 1 1 d . . . . .
 H17A H 0.365641 0.859816 0.670035 0.058 Uiso 1 1 calc R U . . .
 H17B H 0.364862 1.073399 0.691739 0.058 Uiso 1 1 calc R U . . .
 H17C H 0.372998 0.935202 0.798515 0.058 Uiso 1 1 calc R U . . .
 C18 C 0.34738(18) 0.4775(6) 0.4864(4) 0.0335(8) Uani 1 1 d . . . . .
 H18 H 0.339073 0.600170 0.498426 0.040 Uiso 1 1 calc R U . . .
 C19 C 0.29767(18) 0.3600(7) 0.4278(4) 0.0375(9) Uani 1 1 d . . . . .
 H19 H 0.255411 0.400527 0.400525 0.045 Uiso 1 1 calc R U . . .

loop_
  _atom_site_aniso_label
  _atom_site_aniso_U_11
  _atom_site_aniso_U_22
  _atom_site_aniso_U_33
  _atom_site_aniso_U_23
  _atom_site_aniso_U_13
  _atom_site_aniso_U_12
 Cl1 0.0304(5) 0.0581(7) 0.0487(6) -0.0150(5) 0.0095(4) -0.0187(5)
 P1 0.0184(4) 0.0185(4) 0.0281(4) 0.0019(3) 0.0062(3) -0.0002(3)
 O1 0.0251(12) 0.0238(12) 0.0271(12) 0.0053(9) 0.0046(10) -0.0019(10)
 O2 0.0198(11) 0.0232(13) 0.0413(14) 0.0048(10) 0.0104(10) 0.0022(9)
 O3 0.0284(13) 0.0227(13) 0.0391(14) -0.0020(11) 0.0053(11) -0.0027(11)
 O4 0.0259(12) 0.0289(14) 0.0330(13) 0.0067(11) 0.0032(10) 0.0039(11)
 N1 0.0245(14) 0.0209(14) 0.0256(14) 0.0022(11) 0.0048(11) -0.0022(12)
 N2 0.0198(13) 0.0219(14) 0.0237(13) 0.0012(11) 0.0037(10) -0.0022(11)
 C1 0.0196(16) 0.057(3) 0.034(2) -0.0010(19) 0.0052(15) 0.0111(18)
 C2 0.0248(17) 0.037(2) 0.0295(17) -0.0001(16) 0.0068(14) 0.0088(16)
 C3 0.0204(15) 0.0278(17) 0.0234(15) -0.0004(13) 0.0044(12) 0.0031(14)
 C4 0.0269(17) 0.0235(17) 0.0263(15) 0.0024(12) 0.0061(13) 0.0030(13)
 C5 0.0219(15) 0.0278(17) 0.0244(15) 0.0017(13) 0.0074(12) 0.0004(14)
 C6 0.0200(15) 0.0318(17) 0.0218(15) 0.0011(13) 0.0040(13) -0.0003(14)
 C7 0.0215(15) 0.0358(18) 0.0247(15) 0.0005(16) 0.0053(12) 0.0029(16)
 C8 0.0285(18) 0.0315(18) 0.0265(17) -0.0022(14) 0.0065(14) -0.0010(15)
 C9 0.0220(16) 0.042(2) 0.0247(16) -0.0033(15) 0.0041(14) -0.0082(16)
 C10 0.0199(17) 0.052(3) 0.037(2) -0.0041(19) 0.0105(15) -0.0078(17)
 C11 0.0239(17) 0.035(2) 0.0332(18) 0.0013(15) 0.0094(14) -0.0033(15)
 C12 0.0195(15) 0.0288(17) 0.0221(15) 0.0017(13) 0.0070(12) 0.0014(13)
 C13 0.0188(15) 0.0189(15) 0.0257(15) 0.0024(12) 0.0046(12) -0.0020(12)
 C14 0.0276(17) 0.0305(18) 0.0275(16) 0.0047(15) 0.0020(14) 0.0013(16)
 C15 0.040(2) 0.042(2) 0.043(2) 0.0187(19) 0.0049(18) 0.0013(19)
 C16 0.0290(18) 0.0229(17) 0.047(2) 0.0051(16) 0.0124(16) 0.0079(15)
 C17 0.0270(18) 0.032(2) 0.051(2) 0.0031(18) 0.0109(17) 0.0095(16)
 C18 0.0242(17) 0.039(2) 0.0329(18) -0.0036(16) 0.0071(14) 0.0017(16)
 C19 0.0188(16) 0.051(2) 0.0347(19) -0.0068(18) 0.0030(15) 0.0009(17)

_geom_special_details
;
 All esds (except the esd in the dihedral angle between two l.s. planes)
 are estimated using the full covariance matrix.  The cell esds are taken
 into account individually in the estimation of esds in distances, angles
 and torsion angles; correlations between esds in cell parameters are only
 used when they are defined by crystal symmetry.  An approximate (isotropic)
 treatment of cell esds is used for estimating esds involving l.s. planes.
;
loop_
  _geom_bond_atom_site_label_1
  _geom_bond_atom_site_label_2
  _geom_bond_distance
  _geom_bond_site_symmetry_2
  _geom_bond_publ_flag
 Cl1 C9 1.746(4) . ?
 P1 O1 1.567(3) . ?
 P1 O2 1.573(3) . ?
 P1 O3 1.470(3) . ?
 P1 C13 1.845(4) . ?
 O1 C14 1.450(4) . ?
 O2 C16 1.463(4) . ?
 O4 C5 1.229(5) . ?
 N1 N2 1.389(4) . ?
 N1 C4 1.290(4) . ?
 N2 C5 1.374(4) . ?
 N2 C13 1.475(4) . ?
 C1 H1 0.9500 . ?
 C1 C2 1.386(6) . ?
 C1 C10 1.383(7) . ?
 C2 H2 0.9500 . ?
 C2 C3 1.399(5) . ?
 C3 C4 1.453(5) . ?
 C3 C12 1.395(5) . ?
 C4 H4 0.9500 . ?
 C5 C6 1.502(5) . ?
 C6 C7 1.390(6) . ?
 C6 C18 1.389(5) . ?
 C7 H7 0.9500 . ?
 C7 C8 1.386(5) . ?
 C8 H8 0.9500 . ?
 C8 C9 1.382(5) . ?
 C9 C19 1.379(6) . ?
 C10 H10 0.9500 . ?
 C10 C11 1.390(5) . ?
 C11 H11 0.9500 . ?
 C11 C12 1.379(5) . ?
 C12 C13 1.511(5) . ?
 C13 H13 1.0000 . ?
 C14 H14A 0.9900 . ?
 C14 H14B 0.9900 . ?
 C14 C15 1.489(6) . ?
 C15 H15A 0.9800 . ?
 C15 H15B 0.9800 . ?
 C15 H15C 0.9800 . ?
 C16 H16A 0.9900 . ?
 C16 H16B 0.9900 . ?
 C16 C17 1.505(5) . ?
 C17 H17A 0.9800 . ?
 C17 H17B 0.9800 . ?
 C17 H17C 0.9800 . ?
 C18 H18 0.9500 . ?
 C18 C19 1.387(6) . ?
 C19 H19 0.9500 . ?

loop_
  _geom_angle_atom_site_label_1
  _geom_angle_atom_site_label_2
  _geom_angle_atom_site_label_3
  _geom_angle
  _geom_angle_site_symmetry_1
  _geom_angle_site_symmetry_3
  _geom_angle_publ_flag
 O1 P1 O2 99.93(14) . . ?
 O1 P1 C13 103.44(14) . . ?
 O2 P1 C13 106.76(15) . . ?
 O3 P1 O1 117.08(14) . . ?
 O3 P1 O2 116.70(15) . . ?
 O3 P1 C13 111.42(17) . . ?
 C14 O1 P1 123.0(2) . . ?
 C16 O2 P1 118.8(2) . . ?
 C4 N1 N2 116.1(3) . . ?
 N1 N2 C13 121.1(3) . . ?
 C5 N2 N1 118.7(3) . . ?
 C5 N2 C13 119.0(3) . . ?
 C2 C1 H1 120.3 . . ?
 C10 C1 H1 120.3 . . ?
 C10 C1 C2 119.4(4) . . ?
 C1 C2 H2 120.0 . . ?
 C1 C2 C3 120.0(4) . . ?
 C3 C2 H2 120.0 . . ?
 C2 C3 C4 121.9(3) . . ?
 C12 C3 C2 119.8(4) . . ?
 C12 C3 C4 118.3(3) . . ?
 N1 C4 C3 125.2(3) . . ?
 N1 C4 H4 117.4 . . ?
 C3 C4 H4 117.4 . . ?
 O4 C5 N2 119.7(3) . . ?
 O4 C5 C6 120.0(3) . . ?
 N2 C5 C6 120.3(3) . . ?
 C7 C6 C5 125.6(3) . . ?
 C18 C6 C5 115.0(3) . . ?
 C18 C6 C7 119.3(3) . . ?
 C6 C7 H7 119.6 . . ?
 C8 C7 C6 120.8(3) . . ?
 C8 C7 H7 119.6 . . ?
 C7 C8 H8 120.8 . . ?
 C9 C8 C7 118.5(4) . . ?
 C9 C8 H8 120.8 . . ?
 C8 C9 Cl1 118.8(3) . . ?
 C19 C9 Cl1 119.1(3) . . ?
 C19 C9 C8 122.1(4) . . ?
 C1 C10 H10 119.4 . . ?
 C1 C10 C11 121.2(4) . . ?
 C11 C10 H10 119.4 . . ?
 C10 C11 H11 120.3 . . ?
 C12 C11 C10 119.5(4) . . ?
 C12 C11 H11 120.3 . . ?
 C3 C12 C13 116.9(3) . . ?
 C11 C12 C3 120.2(3) . . ?
 C11 C12 C13 122.8(3) . . ?
 P1 C13 H13 108.9 . . ?
 N2 C13 P1 111.7(2) . . ?
 N2 C13 C12 110.2(3) . . ?
 N2 C13 H13 108.9 . . ?
 C12 C13 P1 108.2(2) . . ?
 C12 C13 H13 108.9 . . ?
 O1 C14 H14A 110.3 . . ?
 O1 C14 H14B 110.3 . . ?
 O1 C14 C15 107.2(3) . . ?
 H14A C14 H14B 108.5 . . ?
 C15 C14 H14A 110.3 . . ?
 C15 C14 H14B 110.3 . . ?
 C14 C15 H15A 109.5 . . ?
 C14 C15 H15B 109.5 . . ?
 C14 C15 H15C 109.5 . . ?
 H15A C15 H15B 109.5 . . ?
 H15A C15 H15C 109.5 . . ?
 H15B C15 H15C 109.5 . . ?
 O2 C16 H16A 110.3 . . ?
 O2 C16 H16B 110.3 . . ?
 O2 C16 C17 107.0(3) . . ?
 H16A C16 H16B 108.6 . . ?
 C17 C16 H16A 110.3 . . ?
 C17 C16 H16B 110.3 . . ?
 C16 C17 H17A 109.5 . . ?
 C16 C17 H17B 109.5 . . ?
 C16 C17 H17C 109.5 . . ?
 H17A C17 H17B 109.5 . . ?
 H17A C17 H17C 109.5 . . ?
 H17B C17 H17C 109.5 . . ?
 C6 C18 H18 119.6 . . ?
 C19 C18 C6 120.7(4) . . ?
 C19 C18 H18 119.6 . . ?
 C9 C19 C18 118.6(4) . . ?
 C9 C19 H19 120.7 . . ?
 C18 C19 H19 120.7 . . ?

loop_
  _geom_torsion_atom_site_label_1
  _geom_torsion_atom_site_label_2
  _geom_torsion_atom_site_label_3
  _geom_torsion_atom_site_label_4
  _geom_torsion
  _geom_torsion_site_symmetry_1
  _geom_torsion_site_symmetry_2
  _geom_torsion_site_symmetry_3
  _geom_torsion_site_symmetry_4
  _geom_torsion_publ_flag
 Cl1 C9 C19 C18 -179.7(3) . . . . ?
 P1 O1 C14 C15 175.4(3) . . . . ?
 P1 O2 C16 C17 175.4(3) . . . . ?
 O1 P1 O2 C16 166.3(3) . . . . ?
 O1 P1 C13 N2 56.4(2) . . . . ?
 O1 P1 C13 C12 -65.1(2) . . . . ?
 O2 P1 O1 C14 -139.5(3) . . . . ?
 O2 P1 C13 N2 -48.5(2) . . . . ?
 O2 P1 C13 C12 -170.0(2) . . . . ?
 O3 P1 O1 C14 -12.5(3) . . . . ?
 O3 P1 O2 C16 39.0(3) . . . . ?
 O3 P1 C13 N2 -177.0(2) . . . . ?
 O3 P1 C13 C12 61.6(3) . . . . ?
 O4 C5 C6 C7 145.9(4) . . . . ?
 O4 C5 C6 C18 -31.0(5) . . . . ?
 N1 N2 C5 O4 173.1(3) . . . . ?
 N1 N2 C5 C6 -7.6(5) . . . . ?
 N1 N2 C13 P1 -78.8(3) . . . . ?
 N1 N2 C13 C12 41.4(4) . . . . ?
 N2 N1 C4 C3 -3.1(5) . . . . ?
 N2 C5 C6 C7 -33.4(5) . . . . ?
 N2 C5 C6 C18 149.7(3) . . . . ?
 C1 C2 C3 C4 179.0(4) . . . . ?
 C1 C2 C3 C12 -0.3(6) . . . . ?
 C1 C10 C11 C12 0.9(6) . . . . ?
 C2 C1 C10 C11 0.1(7) . . . . ?
 C2 C3 C4 N1 -167.1(3) . . . . ?
 C2 C3 C12 C11 1.3(5) . . . . ?
 C2 C3 C12 C13 -173.9(3) . . . . ?
 C3 C12 C13 P1 92.1(3) . . . . ?
 C3 C12 C13 N2 -30.2(4) . . . . ?
 C4 N1 N2 C5 166.7(3) . . . . ?
 C4 N1 N2 C13 -25.5(5) . . . . ?
 C4 C3 C12 C11 -178.0(3) . . . . ?
 C4 C3 C12 C13 6.8(5) . . . . ?
 C5 N2 C13 P1 89.0(3) . . . . ?
 C5 N2 C13 C12 -150.8(3) . . . . ?
 C5 C6 C7 C8 -177.1(3) . . . . ?
 C5 C6 C18 C19 178.2(4) . . . . ?
 C6 C7 C8 C9 -0.8(5) . . . . ?
 C6 C18 C19 C9 -0.8(6) . . . . ?
 C7 C6 C18 C19 1.1(6) . . . . ?
 C7 C8 C9 Cl1 -179.5(3) . . . . ?
 C7 C8 C9 C19 1.1(6) . . . . ?
 C8 C9 C19 C18 -0.3(6) . . . . ?
 C10 C1 C2 C3 -0.4(6) . . . . ?
 C10 C11 C12 C3 -1.6(6) . . . . ?
 C10 C11 C12 C13 173.2(4) . . . . ?
 C11 C12 C13 P1 -82.9(4) . . . . ?
 C11 C12 C13 N2 154.8(3) . . . . ?
 C12 C3 C4 N1 12.2(6) . . . . ?
 C13 P1 O1 C14 110.4(3) . . . . ?
 C13 P1 O2 C16 -86.3(3) . . . . ?
 C13 N2 C5 O4 5.0(5) . . . . ?
 C13 N2 C5 C6 -175.7(3) . . . . ?
 C18 C6 C7 C8 -0.3(5) . . . . ?

_shelx_res_file
;
TITL jml0622a_0m_a.res in C2
    jml0622a_0m.res
    created by SHELXL-2019/1 at 16:56:12 on 27-Oct-2022
CELL 0.71073 23.3542 7.3837 12.1678 90 114.438 90
ZERR 4 0.0019 0.0006 0.0009 0 0.003 0
LATT -7
SYMM -X,+Y,-Z
SFAC C H Cl N O P
UNIT 76 80 4 8 16 4

L.S. 4
PLAN  1 0 0
SIZE 0.02 0.02 0.3
TEMP -80.15
CONF
HTAB
BOND $H
fmap 2
acta
MORE -1
OMIT 2 0 0
REM <olex2.extras>
REM <HklSrc "%.\\jml0622a_0m.hkl">
REM </olex2.extras>

WGHT    0.076500
FVAR       0.27717
CL1   3    0.248792    0.034066    0.335750    11.00000    0.03045    0.05808 =
         0.04873   -0.01501    0.00946   -0.01867
P1    6    0.550043    0.748071    0.869274    11.00000    0.01836    0.01846 =
         0.02812    0.00187    0.00615   -0.00022
O1    5    0.556148    0.575200    0.948110    11.00000    0.02509    0.02379 =
         0.02712    0.00525    0.00458   -0.00194
O2    5    0.477809    0.788027    0.825676    11.00000    0.01980    0.02316 =
         0.04130    0.00482    0.01041    0.00222
O3    5    0.593328    0.898655    0.926537    11.00000    0.02843    0.02269 =
         0.03915   -0.00200    0.00528   -0.00273
O4    5    0.447500    0.718899    0.552742    11.00000    0.02592    0.02890 =
         0.03304    0.00666    0.00315    0.00393
N1    4    0.524212    0.339257    0.721258    11.00000    0.02454    0.02087 =
         0.02561    0.00222    0.00480   -0.00221
N2    4    0.515464    0.514643    0.675873    11.00000    0.01980    0.02187 =
         0.02374    0.00116    0.00372   -0.00224
C1    1    0.748665    0.445904    0.883302    11.00000    0.01964    0.05680 =
         0.03371   -0.00097    0.00522    0.01114
AFIX  43
H1    2    0.790204    0.398707    0.918900    11.00000   -1.20000
AFIX   0
C2    1    0.697578    0.334314    0.863219    11.00000    0.02485    0.03742 =
         0.02949   -0.00007    0.00683    0.00875
AFIX  43
H2    2    0.703997    0.209829    0.884549    11.00000   -1.20000
AFIX   0
C3    1    0.636540    0.405015    0.811521    11.00000    0.02044    0.02779 =
         0.02341   -0.00040    0.00439    0.00312
C4    1    0.581529    0.292586    0.787067    11.00000    0.02686    0.02348 =
         0.02629    0.00241    0.00611    0.00299
AFIX  43
H4    2    0.588310    0.175352    0.822356    11.00000   -1.20000
AFIX   0
C5    1    0.458227    0.560574    0.586028    11.00000    0.02186    0.02784 =
         0.02442    0.00168    0.00737    0.00041
C6    1    0.409172    0.417822    0.527635    11.00000    0.01995    0.03178 =
         0.02180    0.00112    0.00397   -0.00027
C7    1    0.420921    0.239005    0.507736    11.00000    0.02148    0.03585 =
         0.02467    0.00048    0.00533    0.00287
AFIX  43
H7    2    0.463098    0.197643    0.535383    11.00000   -1.20000
AFIX   0
C8    1    0.371815    0.120323    0.448023    11.00000    0.02853    0.03154 =
         0.02648   -0.00216    0.00649   -0.00097
AFIX  43
H8    2    0.379866   -0.001489    0.433587    11.00000   -1.20000
AFIX   0
C9    1    0.310871    0.183224    0.409961    11.00000    0.02201    0.04152 =
         0.02471   -0.00330    0.00408   -0.00817
C10   1    0.738625    0.626566    0.851055    11.00000    0.01988    0.05243 =
         0.03735   -0.00414    0.01046   -0.00785
AFIX  43
H10   2    0.773632    0.703025    0.864665    11.00000   -1.20000
AFIX   0
C11   1    0.678235    0.698263    0.799093    11.00000    0.02387    0.03450 =
         0.03317    0.00126    0.00937   -0.00333
AFIX  43
H11   2    0.672009    0.822235    0.776319    11.00000   -1.20000
AFIX   0
C12   1    0.627410    0.588068    0.780837    11.00000    0.01949    0.02878 =
         0.02208    0.00166    0.00700    0.00137
C13   1    0.560988    0.659327    0.737492    11.00000    0.01879    0.01891 =
         0.02568    0.00238    0.00461   -0.00200
AFIX  13
H13   2    0.555270    0.760542    0.679267    11.00000   -1.20000
AFIX   0
C14   1    0.609024    0.543834    1.062868    11.00000    0.02761    0.03046 =
         0.02750    0.00467    0.00196    0.00131
AFIX  23
H14A  2    0.614224    0.647178    1.118031    11.00000   -1.20000
H14B  2    0.648238    0.529895    1.050961    11.00000   -1.20000
AFIX   0
C15   1    0.595450    0.374999    1.114609    11.00000    0.04035    0.04178 =
         0.04318    0.01868    0.00492    0.00132
AFIX 137
H15A  2    0.555297    0.387915    1.121486    11.00000   -1.50000
H15B  2    0.629131    0.353413    1.194752    11.00000   -1.50000
H15C  2    0.592987    0.272522    1.061651    11.00000   -1.50000
AFIX   0
C16   1    0.453373    0.963653    0.770650    11.00000    0.02905    0.02291 =
         0.04660    0.00514    0.01242    0.00794
AFIX  23
H16A  2    0.464247    0.985795    0.701321    11.00000   -1.20000
H16B  2    0.471623    1.062094    0.830247    11.00000   -1.20000
AFIX   0
C17   1    0.383088    0.957479    0.729112    11.00000    0.02701    0.03230 =
         0.05104    0.00308    0.01087    0.00954
AFIX 137
H17A  2    0.365641    0.859816    0.670035    11.00000   -1.50000
H17B  2    0.364862    1.073399    0.691739    11.00000   -1.50000
H17C  2    0.372998    0.935202    0.798515    11.00000   -1.50000
AFIX   0
C18   1    0.347375    0.477537    0.486381    11.00000    0.02416    0.03874 =
         0.03286   -0.00363    0.00710    0.00169
AFIX  43
H18   2    0.339073    0.600170    0.498426    11.00000   -1.20000
AFIX   0
C19   1    0.297670    0.360048    0.427798    11.00000    0.01882    0.05076 =
         0.03472   -0.00677    0.00301    0.00092
AFIX  43
H19   2    0.255411    0.400527    0.400525    11.00000   -1.20000
AFIX   0
HKLF 4


REM  jml0622a_0m_a.res in C2
REM wR2 = 0.1306, GooF = S = 1.013, Restrained GooF = 1.013 for all data
REM R1 = 0.0536 for 4163 Fo > 4sig(Fo) and 0.0621 for all 4729 data
REM 246 parameters refined using 1 restraints

END

WGHT      0.0703      0.0000

REM Instructions for potential hydrogen bonds
EQIV $1 x, y-1, z
HTAB C4 O3_$1
HTAB C8 O4_$1
EQIV $2 x+1/2, y+1/2, z+1
HTAB C15 Cl1_$2
HTAB C16 O4

REM Highest difference peak  0.604,  deepest hole -0.481,  1-sigma level  0.149
Q1    1   0.5729  0.8321  0.9190  11.00000  0.05    0.60
;
_shelx_res_checksum                61404
_shelx_hkl_file
;
  -2   0   0    1.24    2.48
  -4   0   0   84.00    6.84
  -4   0   0   71.94    6.75
   6   0   0 2417.09  228.61
  -6   0   0 2157.73  225.11
  -8   0   0    1.50    1.24
   8   0   0   -0.13    0.56
   8   0   0    1.38    1.30
   8   0   0   -0.82    1.09
  -8   0   0    0.48    1.14
 -10   0   0  596.70   44.19
  10   0   0  495.05   43.99
  10   0   0  543.63   44.48
 -10   0   0  530.07   44.45
 -10   0   0  526.35   44.56
 -12   0   0   21.75    3.41
  12   0   0   24.46    3.46
 -12   0   0   26.25    3.28
  12   0   0   21.99    2.43
 -12   0   0   26.71    2.68
 -14   0   0  341.40   25.49
  14   0   0  291.35   25.13
  14   0   0  305.24   25.90
 -14   0   0  274.91   25.92
 -14   0   0  317.18   25.88
 -16   0   0  150.99   14.77
 -16   0   0  174.80   14.68
  16   0   0  180.36   14.82
  16   0   0  161.33   13.79
  18   0   0   66.27    5.67
 -18   0   0   75.59    7.14
  18   0   0   75.78    7.26
 -18   0   0   52.57    7.01
  20   0   0  186.15   16.65
 -20   0   0  187.84   16.50
  20   0   0  179.03   15.03
  22   0   0    1.07    2.42
 -22   0   0    3.63    2.50
 -22   0   0    3.06    2.30
  22   0   0    2.97    2.27
 -24   0   0   24.15    4.91
 -24   0   0   26.20    4.56
  24   0   0   32.07    5.42
  26   0   0   80.94    9.19
  26   0   0   65.10    8.49
 -26   0   0   74.47    8.34
 -28   0   0   35.08    6.73
  28   0   0   48.39    7.02
 -28   0   0   44.73    6.33
  -1  -1   0 2164.65  224.39
  -1   1   0 2514.91  214.39
   1   1   0 2157.95  223.58
   3  -1   0  758.39   65.66
  -3  -1   0  790.61   65.95
  -3   1   0  810.41   65.43
   3   1   0  836.73   65.95
  -3   1   0  816.23   65.64
   5  -1   0   37.56    3.60
  -5  -1   0   38.22    4.59
   5  -1   0   38.99    3.95
  -5   1   0   38.22    3.27
   5   1   0   41.77    3.85
  -5   1   0   41.89    3.61
  -5   1   0   43.87    3.61
   5   1   0   33.37    3.74
   5   1   0   45.26    4.78
  -7  -1   0   19.32    2.46
   7  -1   0   21.75    2.04
  -7  -1   0   18.04    3.21
   7  -1   0   17.50    2.19
   7  -1   0   19.42    2.38
  -7   1   0   15.67    1.92
   7   1   0   13.75    2.18
  -7   1   0   18.07    2.19
   7   1   0   15.00    2.40
  -7   1   0   21.40    2.32
   9  -1   0  480.59   37.46
  -9  -1   0  447.80   37.41
   9  -1   0  446.62   37.27
  -9  -1   0  454.82   37.98
  -9   1   0  453.52   37.10
   9   1   0  450.24   37.46
  -9   1   0  463.30   37.30
   9   1   0  414.41   37.21
 -11  -1   0  464.90   41.83
  11  -1   0  553.26   41.48
 -11  -1   0  470.91   41.35
  11  -1   0  505.93   41.26
  11   1   0  470.35   41.11
 -11   1   0  503.98   41.01
 -11   1   0  526.96   41.29
  11   1   0  490.12   41.43
 -13  -1   0   69.12    6.57
 -13  -1   0   56.76    6.94
  13  -1   0   63.39    6.41
 -13   1   0   75.07    6.49
 -13   1   0   61.02    5.91
 -13   1   0   67.48    6.43
  13   1   0   62.09    6.08
  13   1   0   69.66    6.69
 -15  -1   0   35.72    4.51
 -15  -1   0   31.14    4.99
  15  -1   0   38.05    4.46
  15  -1   0   40.28    4.56
 -15   1   0   38.30    4.42
  15   1   0   35.55    3.92
 -15   1   0   35.16    4.38
  15   1   0   42.56    4.83
  17  -1   0  273.62   22.76
 -17  -1   0  250.52   22.75
  17   1   0  290.72   23.06
 -17   1   0  243.37   22.68
  17   1   0  259.59   22.18
 -17   1   0  275.22   22.73
 -19  -1   0  109.58   10.97
  19  -1   0  125.97   11.30
  19  -1   0  120.07   10.99
 -19   1   0  103.74   10.89
 -19   1   0  128.18   11.03
  19   1   0  108.26   10.12
  19   1   0  117.07   11.22
 -21  -1   0   36.43    5.23
  21  -1   0   41.25    5.37
  21  -1   0   49.89    5.93
 -21  -1   0   31.89    5.89
 -21   1   0   43.70    5.55
  21   1   0   41.75    4.11
 -21   1   0   32.75    5.00
  21   1   0   38.66    5.63
  23  -1   0   24.47    4.48
 -23  -1   0   24.39    4.39
  23  -1   0   13.43    3.42
 -23  -1   0   14.51    3.97
 -23   1   0   17.48    3.73
 -23   1   0   12.57    3.51
  23   1   0   20.42    2.40
  25  -1   0   14.19    3.67
 -25  -1   0   14.01    3.94
 -25  -1   0   16.21    3.76
  25   1   0   24.24    4.29
 -25   1   0   12.97    3.38
  25   1   0   13.86    1.84
 -25   1   0   12.13    3.42
 -27  -1   0   35.22    5.58
  27  -1   0   37.83    6.48
  27  -1   0   21.89    4.89
 -27  -1   0   32.53    6.37
  27   1   0   48.16    7.51
 -27   1   0   33.95    5.29
 -27   1   0   24.40    4.73
   0  -2   0   36.85    3.75
   0  -2   0   43.07    3.43
   0   2   0   35.97    3.85
   0   2   0   38.87    4.64
   0   2   0   40.40    3.41
  -2  -2   0  532.64   41.89
   2  -2   0  522.75   42.64
   2  -2   0  554.95   41.64
  -2  -2   0  496.34   42.69
   2  -2   0  490.97   41.96
  -2   2   0  465.88   42.02
  -2   2   0  550.25   42.68
   2   2   0  544.76   42.77
   2   2   0  488.59   42.15
   2   2   0  522.42   41.88
  -2   2   0  463.17   41.94
  -4  -2   0   78.43    6.60
   4  -2   0   66.41    7.11
   4  -2   0   75.24    6.23
   4  -2   0   68.33    6.67
  -4  -2   0   72.53    7.68
  -4   2   0   78.71    7.14
   4   2   0   83.36    7.73
   4   2   0   68.68    6.77
  -4   2   0   80.36    6.62
   4   2   0   79.73    6.61
  -4   2   0   72.44    6.46
   6  -2   0  110.01    8.73
   6  -2   0   92.72    9.32
  -6  -2   0  100.35   10.16
   6  -2   0   99.93    8.48
  -6  -2   0  100.72    8.85
  -6   2   0  104.23    8.78
   6   2   0  112.80   10.12
   6   2   0   92.13    8.97
  -6   2   0   94.89    8.43
  -6   2   0  107.96    9.18
   6   2   0  105.83    8.90
  -6   2   0   91.28    8.44
  -8  -2   0 1585.20  128.91
   8  -2   0 1573.69  128.27
  -8  -2   0 1584.28  127.85
   8  -2   0 1520.43  127.52
  -8   2   0 1545.02  127.68
   8   2   0 1583.05  127.88
 -10  -2   0  495.27   39.68
 -10  -2   0  459.43   40.66
  10  -2   0  481.62   39.33
  10  -2   0  465.12   39.95
  10   2   0  469.20   39.65
 -10   2   0  454.62   39.34
  10   2   0  475.48   39.68
 -10   2   0  516.83   39.39
  12  -2   0  116.24   10.06
 -12  -2   0  108.35   11.46
  12  -2   0  113.59   10.64
 -12  -2   0  116.19   10.42
  12   2   0  111.22   10.27
 -12   2   0  121.21   10.15
  12   2   0  109.38   10.47
 -14  -2   0   52.97    7.14
  14  -2   0   60.85    5.83
  14  -2   0   57.58    6.25
 -14  -2   0   58.23    6.15
  14   2   0   58.13    5.88
  14   2   0   62.06    6.34
 -14   2   0   53.45    5.45
 -14   2   0   57.80    5.75
 -16  -2   0  219.39   18.67
 -16  -2   0  185.21   19.36
  16  -2   0  219.77   18.37
  16  -2   0  196.67   18.71
  16   2   0  224.81   18.82
  16   2   0  201.04   18.28
 -16   2   0  248.50   18.51
 -18  -2   0   75.82    9.61
 -18  -2   0   87.07    8.79
  18  -2   0   79.92    8.82
  18  -2   0   92.99    8.62
 -18   2   0   91.76    8.55
  18   2   0   85.89    8.30
  18   2   0   88.69    9.06
 -18   2   0   91.72    8.63
 -20  -2   0   17.19    4.49
  20  -2   0   17.74    3.87
  20  -2   0   20.61    3.60
 -20  -2   0   20.57    4.05
  20   2   0   18.14    2.98
  20   2   0   15.13    3.71
 -20   2   0   17.24    3.43
 -20   2   0   18.83    3.56
 -22  -2   0   64.07    6.68
 -22  -2   0   37.06    7.12
  22  -2   0   62.44    6.24
  22  -2   0   55.34    9.50
 -22   2   0   63.58    6.41
 -22   2   0   46.31    6.09
  22   2   0   47.48    5.46
  22   2   0   53.67    7.11
  24  -2   0   17.48    3.92
 -24  -2   0   20.86    4.18
  24  -2   0   16.76    3.88
 -24  -2   0   15.56    4.44
  24   2   0   13.63    3.69
  24   2   0   16.03    2.73
  24   2   0   29.36    6.56
 -24   2   0   12.85    3.38
 -24   2   0   15.50    3.31
 -26  -2   0    4.70    2.57
  26  -2   0   16.16    3.95
  26  -2   0    7.59    2.89
  26   2   0    4.45    1.68
  26   2   0    5.54    4.59
 -26   2   0    4.13    2.57
 -26   2   0    5.83    2.52
  -1  -3   0   38.64    3.23
   1  -3   0   31.48    3.69
   1  -3   0   37.40    2.98
  -1  -3   0   29.56    4.98
  -1   3   0   34.65    5.32
   1   3   0   30.75    5.62
  -1   3   0   31.87    4.95
  -1   3   0   32.54    3.79
   1   3   0   29.11    3.86
   1   3   0   30.71    3.16
  -3  -3   0   21.54    4.68
   3  -3   0   26.98    3.12
  -3  -3   0   30.02    2.96
  -3   3   0   25.50    3.12
  -3   3   0   22.29    3.03
  -3   3   0   25.94    4.35
   3   3   0   21.23    3.32
   3   3   0   29.59    5.91
   3   3   0   26.73    2.91
  -5  -3   0  100.42   10.74
  -5  -3   0   99.28    8.73
   5  -3   0   99.88    8.75
   5  -3   0   96.84    8.11
   5  -3   0   96.21    9.87
  -5   3   0  101.32    9.78
   5   3   0  101.39   10.56
  -5   3   0   98.55    8.69
   5   3   0   87.98    9.15
  -5   3   0   95.38    8.79
   5   3   0  107.12    8.81
   7  -3   0  250.14   21.35
   7  -3   0  273.18   21.81
  -7  -3   0  271.43   23.68
   7  -3   0  244.36   22.66
  -7  -3   0  259.15   21.88
  -7   3   0  268.80   21.94
   7   3   0  272.70   21.96
   7   3   0  285.85   23.50
  -7   3   0  261.57   22.46
  -7   3   0  242.24   21.58
   7   3   0  238.45   22.17
  -9  -3   0  129.06   11.46
   9  -3   0  147.23   11.31
   9  -3   0  124.20   10.88
   9  -3   0  116.91   12.14
  -9  -3   0  129.92   13.28
  -9   3   0  123.46   11.34
   9   3   0  153.01   13.34
  -9   3   0  124.72   10.84
   9   3   0  130.27   11.53
  -9   3   0  146.47   11.92
  -9   3   0  117.76   10.79
   9   3   0  113.44   11.61
 -11  -3   0   49.08    7.66
  11  -3   0   53.25    6.65
 -11  -3   0   66.92    6.08
  11  -3   0   56.76    5.34
 -11   3   0   56.95    4.88
  11   3   0   71.02    7.99
 -11   3   0   58.14    5.71
  11   3   0   51.45    6.03
 -11   3   0   58.14    5.29
  11   3   0   59.43    6.08
  13  -3   0   44.91    4.24
  13  -3   0   28.47    4.98
  13  -3   0   35.50    3.93
 -13  -3   0   33.67    6.33
 -13  -3   0   37.68    4.79
  13   3   0   51.54    6.94
  13   3   0   29.66    4.44
 -13   3   0   37.69    4.29
 -13   3   0   34.44    3.85
  13   3   0   33.31    4.71
  15  -3   0    5.09    1.87
 -15  -3   0    4.62    3.80
  15  -3   0    9.92    2.25
 -15  -3   0    9.42    2.71
  15  -3   0    9.48    3.01
  15   3   0    4.64    2.24
  15   3   0    3.75    3.87
  15   3   0    7.71    2.58
 -15   3   0   11.35    2.57
 -15   3   0    6.12    1.92
  17  -3   0   11.71    2.55
 -17  -3   0   11.46    3.02
  17  -3   0   11.28    3.38
 -17  -3   0    7.73    4.12
  17   3   0   12.75    2.87
 -17   3   0   14.21    3.05
  17   3   0   13.41    5.08
  17   3   0   10.16    3.23
 -17   3   0   12.11    2.58
  19  -3   0   31.83    4.30
 -19  -3   0   24.10    5.72
  19  -3   0   29.67    5.24
 -19  -3   0   21.34    4.36
  19   3   0   30.04    4.39
 -19   3   0   33.71    4.37
 -19   3   0   40.18    4.68
  19   3   0   23.84    4.56
  21  -3   0   11.51    2.91
 -21  -3   0    8.06    3.99
  21  -3   0   10.50    3.40
 -21  -3   0   11.55    3.33
 -21   3   0   11.86    3.03
  21   3   0   16.70    3.68
 -21   3   0    8.76    2.76
  21   3   0   10.98    3.19
 -23  -3   0   12.59    3.51
  23  -3   0    6.27    2.38
 -23  -3   0   13.16    4.03
  23  -3   0    7.54    3.22
 -23   3   0    4.66    2.80
  23   3   0   16.65    5.96
  23   3   0   11.15    2.62
 -23   3   0    7.35    2.80
  23   3   0    7.05    3.13
 -25  -3   0   29.56    5.14
  25  -3   0   24.58    7.14
  25  -3   0   32.79    4.91
 -25  -3   0   23.27    5.29
 -25   3   0   36.50    4.98
 -25   3   0   22.36    4.40
 -27  -3   0   16.50    3.81
  27  -3   0   13.10    6.02
  27  -3   0   19.36    4.13
 -27   3   0   14.83    3.88
 -27   3   0   18.17    3.75
  27   3   0   26.13    7.35
   0  -4   0  100.62    7.88
   0  -4   0   90.45    8.53
   0   4   0   89.03    9.89
   0   4   0   89.51   10.00
   0   4   0   86.45    8.70
  -2  -4   0  162.90   13.39
   2  -4   0  164.87   13.86
   2  -4   0  165.72   13.02
   2   4   0  152.84   14.10
  -2   4   0  143.45   13.86
  -2   4   0  156.24   15.06
   2   4   0  155.78   15.35
  -2   4   0  160.06   15.28
   2   4   0  160.87   13.37
   4  -4   0  387.50   32.69
  -4  -4   0  409.57   32.49
  -4  -4   0  402.24   34.37
  -4   4   0  371.10   32.70
   4   4   0  411.58   32.50
   4   4   0  407.31   34.31
   4   4   0  378.05   33.08
  -4   4   0  422.85   34.11
  -4   4   0  349.47   32.61
   6  -4   0    4.42    2.52
  -6  -4   0    5.32    3.63
  -6  -4   0    4.33    1.54
   6  -4   0    4.53    1.57
   6   4   0    2.43    3.12
  -6   4   0    5.65    2.58
   6   4   0    2.82    1.52
  -6   4   0    2.48    1.35
  -6   4   0    3.68    1.61
   6   4   0    2.49    1.96
  -8  -4   0  104.35    9.27
   8  -4   0   93.89   10.34
   8  -4   0  106.29    9.20
   8  -4   0   96.72    8.42
  -8  -4   0   89.58   11.24
   8   4   0  110.68   11.30
   8   4   0  104.62    9.31
   8   4   0  100.11    9.78
  -8   4   0  107.90    9.42
  -8   4   0  109.00   10.24
  -8   4   0   96.62    8.97
 -10  -4   0  232.60   22.53
 -10  -4   0  239.93   20.38
  10  -4   0  214.67   21.27
  10  -4   0  250.97   20.21
 -10   4   0  228.50   20.39
 -10   4   0  233.55   19.85
  10   4   0  246.55   20.48
 -10   4   0  267.63   21.10
  10   4   0  217.60   20.70
  12  -4   0    1.04    1.06
  12  -4   0    3.13    2.63
  12  -4   0    2.46    1.77
 -12  -4   0    1.19    3.41
 -12  -4   0    2.89    1.91
 -12   4   0    1.96    0.88
  12   4   0    1.59    1.97
 -12   4   0    1.26    1.93
  12   4   0    1.73    2.03
  12   4   0    4.53    3.83
  14  -4   0   50.86    5.28
  14  -4   0   42.69    4.67
 -14  -4   0   41.74    5.69
 -14  -4   0   42.19    9.27
  14  -4   0   39.54    6.44
 -14   4   0   47.00    3.94
  14   4   0   41.95    5.81
 -14   4   0   55.73    5.87
  14   4   0   60.41    8.46
 -16  -4   0   14.20    3.28
  16  -4   0   12.54    2.38
  16  -4   0   12.36    3.82
 -16  -4   0   13.39    4.97
  16   4   0   10.54    3.32
  16   4   0   17.07    5.50
  16   4   0    8.80    2.79
 -16   4   0   19.51    3.53
  18  -4   0   29.19    5.73
  18  -4   0   50.97    5.59
 -18  -4   0   35.84    5.49
  18  -4   0   41.47    4.53
 -18  -4   0   32.99    7.21
 -18   4   0   40.93    4.39
  18   4   0   38.66    5.27
  18   4   0   38.51    5.76
 -20  -4   0   38.72    5.59
  20  -4   0   25.91    5.36
 -20  -4   0   29.47    6.59
  20  -4   0   35.56    4.42
  20   4   0   33.59    5.07
  20   4   0   32.10    5.44
 -20   4   0   28.29    4.14
 -20   4   0   42.64    5.19
  22  -4   0   33.72    6.58
 -22  -4   0   45.23    7.11
 -22  -4   0   42.82    6.45
  22  -4   0   40.16    5.34
  22   4   0   41.58    6.33
  22   4   0   49.88    5.93
 -22   4   0   39.75    5.27
 -22   4   0   49.20    5.95
  24  -4   0    4.34    2.62
 -24  -4   0   12.09    3.55
  24  -4   0    9.11    2.69
 -24   4   0    6.00    2.74
  24   4   0   12.60    6.14
  24   4   0    5.27    2.58
   1  -5   0  389.13   32.05
  -1  -5   0  422.27   31.37
  -1  -5   0  385.76   32.08
   1  -5   0  407.08   31.15
  -1   5   0  352.05   33.25
  -1   5   0  370.57   32.17
   1   5   0  362.16   32.24
  -1   5   0  386.56   33.65
   1   5   0  344.33   33.45
   1   5   0  363.81   33.44
   3  -5   0   58.69    5.82
  -3  -5   0   58.65    5.21
  -3  -5   0   48.13    5.75
  -3   5   0   55.94    7.52
   3   5   0   49.19    6.06
   3   5   0   55.52    5.14
   3   5   0   59.49    7.92
  -3   5   0   50.40    5.75
  -3   5   0   56.52    7.23
  -5  -5   0   25.68    5.67
  -5  -5   0   28.54    3.27
   5  -5   0   25.99    3.68
   5   5   0   29.61    6.09
  -5   5   0   22.22    4.80
  -5   5   0   23.77    3.56
  -5   5   0   25.46    3.65
   5   5   0   29.01    3.35
  -5   5   0   28.87    5.47
   5   5   0   23.41    4.15
  -7  -5   0   12.97    2.46
  -7  -5   0   20.37    5.55
   7  -5   0   13.70    2.74
   7   5   0   14.63    2.66
  -7   5   0   14.94    4.00
  -7   5   0   13.75    2.58
   7   5   0   13.20    3.75
   7   5   0   11.88    4.79
   9  -5   0   23.88    5.22
  -9  -5   0   22.83    6.39
  -9  -5   0   29.77    3.78
   9  -5   0   27.67    3.59
   9   5   0   23.55    4.24
   9   5   0   24.87    3.73
  -9   5   0   19.91    3.14
   9   5   0   20.72    5.71
  -9   5   0   26.81    4.90
  11  -5   0  127.05   11.23
 -11  -5   0  127.71   15.22
  11  -5   0  115.92   13.56
  11  -5   0  146.07   12.34
 -11  -5   0  130.16   12.40
 -11   5   0  129.19   11.88
  11   5   0  138.75   13.13
  11   5   0  165.04   15.40
 -11   5   0  159.02   13.58
  11   5   0  145.00   12.65
  13  -5   0  194.71   17.39
  13  -5   0  178.31   19.50
 -13  -5   0  201.72   18.49
  13  -5   0  244.47   18.42
 -13  -5   0  192.61   21.12
  13   5   0  204.19   19.05
 -13   5   0  213.34   17.66
  13   5   0  220.98   18.74
  13   5   0  248.03   21.43
 -15  -5   0    6.42    4.59
 -15  -5   0    2.87    2.36
  15  -5   0    1.91    1.12
  15  -5   0    7.06    2.36
  15  -5   0    1.03    2.71
  15   5   0    2.96    2.41
  15   5   0   -0.46    2.51
 -15   5   0    3.78    2.40
  15   5   0    5.74    4.81
 -17  -5   0   14.97    3.74
 -17  -5   0   19.42    6.01
  17  -5   0   20.55    2.80
  17  -5   0   27.95    3.91
  17  -5   0   21.17    4.93
  17   5   0   32.92    7.19
  17   5   0   14.34    3.85
  17   5   0   29.37    4.61
  19  -5   0   43.90    5.16
 -19  -5   0   42.14    5.87
  19  -5   0   36.78    4.28
  19  -5   0   33.80    6.58
 -19  -5   0   37.34    7.75
  19   5   0   60.10    9.06
  19   5   0   33.48    5.61
  21  -5   0   24.84    3.38
 -21  -5   0   23.61    4.74
  21  -5   0   18.95    4.77
 -21  -5   0   21.27    5.49
  21   5   0   15.99    4.26
 -21   5   0   28.77    4.79
  21   5   0   35.55    8.19
  21   5   0   19.63    4.29
  23  -5   0    3.50    2.86
  23  -5   0    0.30    1.69
  23   5   0   -1.70    4.78
 -23   5   0   -0.10    2.33
  23   5   0   -0.20    2.50
   0  -6   0   95.80    9.46
   0  -6   0   99.66    8.19
   0   6   0   95.35    9.73
   0   6   0   95.56   11.44
   0   6   0   87.47   11.05
   2  -6   0   89.21    8.48
  -2  -6   0   89.78    7.39
  -2  -6   0   74.73    8.32
   2   6   0   85.10    8.79
   2   6   0   83.55   10.64
  -2   6   0   76.54    9.93
  -2   6   0   81.78   10.33
  -2   6   0   75.20    8.38
   2   6   0   81.48   10.44
  -4  -6   0   33.04    5.15
  -4  -6   0   42.95    4.20
   4  -6   0   39.57    4.93
   4   6   0   34.09    7.01
  -4   6   0   33.53    6.53
   4   6   0   42.12    7.96
   4   6   0   35.78    4.09
  -4   6   0   34.28    4.85
   4   6   0   42.69    5.63
  -4   6   0   51.78    8.00
  -6  -6   0   98.88    9.02
  -6  -6   0  102.06   12.59
   6  -6   0   93.19    9.45
  -6   6   0  104.08   11.58
  -6   6   0   87.00   10.92
   6   6   0   96.32   10.16
   6   6   0  106.71    9.15
  -6   6   0   96.49    9.46
   6   6   0  100.61   12.12
  -8  -6   0   20.58    3.36
   8  -6   0   23.96    3.89
  -8  -6   0   23.43    6.68
  -8   6   0   21.00    3.52
  -8   6   0   25.98    5.58
   8   6   0   20.03    3.45
   8   6   0   17.54    4.05
   8   6   0   21.49    6.42
  -8   6   0   29.88    5.93
  10  -6   0   62.78    6.62
 -10  -6   0   61.78    6.41
 -10  -6   0   53.23    9.98
  10   6   0   70.87   10.07
 -10   6   0   62.03    8.10
  10   6   0   63.65    7.42
 -10   6   0   54.62    6.15
  10   6   0   69.58    9.87
 -12  -6   0   41.44    8.47
 -12  -6   0   34.44    4.65
  12  -6   0   34.40    4.56
 -12   6   0   43.60    6.15
 -12   6   0   27.97    3.81
  12   6   0   34.29    4.98
  12   6   0   26.92    5.01
 -14  -6   0   14.27    6.19
  14  -6   0   12.04    4.28
  14  -6   0   20.07    3.48
 -14   6   0   25.24    4.82
  14   6   0   12.62    3.63
  14   6   0   22.21    6.51
 -14   6   0   17.94    2.53
  14   6   0   13.93    3.57
 -16  -6   0    8.06    4.64
  16  -6   0    3.36    2.73
  16  -6   0    1.85    2.19
 -16  -6   0    3.32    2.49
 -16   6   0    2.68    0.90
 -16   6   0    1.19    2.54
  16   6   0   -0.58    4.21
  16   6   0   -0.37    2.42
  16   6   0    4.59    2.45
  18  -6   0   16.20    4.78
 -18  -6   0   21.44    4.18
  18  -6   0   23.76    3.93
  18   6   0   15.53    5.90
 -18   6   0   17.36    4.26
  18   6   0   29.03    7.26
  18   6   0   18.96    4.20
  20  -6   0   29.31    6.67
  20  -6   0   46.74    5.61
 -20  -6   0   39.55    6.11
 -20  -6   0   42.37    8.42
 -20   6   0   48.26    6.36
  20   6   0   52.56    9.96
  20   6   0   31.46    5.91
  22  -6   0   75.81    7.22
  22  -6   0   55.33    5.68
  22  -6   0   44.10    7.94
 -22  -6   0   63.03    7.67
 -22   6   0   67.61    7.94
  -1  -7   0    4.17    1.10
   1  -7   0    6.44    2.75
  -1  -7   0    3.73    2.63
   1   7   0    5.82    4.29
   1   7   0    5.55    2.68
   1   7   0    7.56    4.63
  -1   7   0    2.39    2.24
  -1   7   0    7.28    4.30
  -1   7   0    6.74    4.60
   3  -7   0   11.41    3.12
  -3  -7   0    8.61    1.78
  -3  -7   0    9.63    3.59
   3   7   0    8.71    3.12
  -3   7   0    9.24    4.37
   3   7   0   12.14    5.20
  -3   7   0    7.50    4.53
  -3   7   0    9.26    2.91
   3   7   0   13.65    5.26
   5  -7   0   34.39    5.05
  -5  -7   0   33.54    3.85
  -5  -7   0   23.56    4.70
  -5   7   0   34.99    6.98
   5   7   0   25.15    6.72
   5   7   0   32.87    5.37
  -5   7   0   37.71    6.97
  -5   7   0   30.98    4.76
   5   7   0   30.86    7.85
  -7  -7   0   23.06    3.27
   7   7   0   14.23    3.87
   7   7   0   12.73    5.86
   7   7   0   23.57    6.59
  -7   7   0   19.59    5.29
   7   7   0   23.87    3.41
  -7   7   0   17.02    3.38
  -7   7   0   24.87    5.92
   9  -7   0   53.16    6.03
  -9  -7   0   58.60   10.33
  -9  -7   0   53.88    5.60
  -9   7   0   35.20    7.30
  -9   7   0   42.19    7.85
   9   7   0   60.17   10.00
   9   7   0   38.65    6.64
   9   7   0   47.78    6.44
  -9   7   0   56.25    8.04
  11  -7   0   19.86    3.87
 -11  -7   0   24.19    3.84
 -11  -7   0   25.12    7.46
 -11   7   0   23.83    5.82
  11   7   0   19.08    4.41
 -11   7   0   26.49    5.72
 -11   7   0   16.69    3.19
  11   7   0   20.81    3.90
  11   7   0   23.67    6.71
  13  -7   0    2.62    2.25
 -13  -7   0    1.62    2.19
  13   7   0    2.38    2.44
 -13   7   0    3.38    3.21
  13   7   0    6.65    3.14
  13   7   0    8.69    5.32
 -13   7   0    4.90    1.81
 -15  -7   0    4.93    4.56
  15  -7   0   -1.19    2.15
 -15  -7   0   -2.44    1.84
  15   7   0    1.51    2.46
 -15   7   0    0.09    1.18
  15   7   0    4.60    4.88
  15   7   0    3.03    2.68
 -15   7   0    0.45    2.85
 -17  -7   0   22.06    6.80
 -17  -7   0   24.10    4.39
  17  -7   0   26.09    4.40
 -17   7   0   21.97    2.53
  17   7   0   35.55    8.30
  17   7   0   19.91    4.31
 -17   7   0   21.53    4.96
  19  -7   0   10.42    3.17
 -19  -7   0    7.73    3.04
  19   7   0   12.70    6.38
 -19   7   0    2.00    3.44
   0  -8   0    4.04    2.86
   0   8   0    0.36    3.85
   0   8   0    1.66    2.34
   0   8   0    3.99    3.81
  -2  -8   0    7.28    1.35
   2  -8   0    8.10    3.16
  -2  -8   0    6.85    3.05
   2   8   0    7.57    4.57
  -2   8   0   10.48    3.04
   2   8   0   10.30    3.42
  -2   8   0    6.27    4.44
   2   8   0    6.50    4.63
  -2   8   0    8.68    4.83
  -4  -8   0    0.03    2.35
  -4  -8   0    1.32    1.22
   4  -8   0    1.33    2.60
  -4   8   0   -0.14    3.30
   4   8   0    3.61    4.30
   4   8   0    2.51    4.15
  -4   8   0    2.88    3.81
  -4   8   0    2.10    1.97
   4   8   0    0.21    2.64
  -6  -8   0   10.24    2.25
   6  -8   0   13.66    3.51
  -6  -8   0   12.33    3.46
  -6   8   0   17.84    5.74
   6   8   0   11.38    3.40
  -6   8   0   16.27    3.59
   6   8   0   11.97    5.65
  -6   8   0   13.31    5.10
   6   8   0   23.54    7.29
   8  -8   0   13.57    3.54
  -8  -8   0   14.43    2.77
  -8  -8   0   15.79    3.71
   8   8   0   10.96    3.84
  -8   8   0   16.98    3.48
  -8   8   0   19.03    5.48
   8   8   0   20.52    6.54
   8   8   0   16.56    6.55
  -8   8   0   16.62    5.66
 -10  -8   0   10.90    2.61
  10  -8   0   12.03    3.24
 -10   8   0   13.53    5.26
  10   8   0    8.33    5.72
  10   8   0   16.34    3.06
  10   8   0    7.57    5.07
  10   8   0    6.91    3.20
 -10   8   0   12.18    2.77
 -10   8   0    7.28    4.17
 -12  -8   0   47.95    5.53
  12  -8   0   51.15    6.03
  12   8   0   37.91    5.65
 -12   8   0   40.87    5.31
 -12   8   0   35.90    7.57
  12   8   0   55.76    9.95
 -12   8   0   48.73    8.24
 -14  -8   0    3.30    2.12
  14  -8   0    0.40    2.30
  14   8   0    9.72    5.78
 -14   8   0    3.56    3.67
 -14   8   0    3.96    3.60
 -14   8   0    1.47    1.62
  14   8   0   -1.35    2.25
  16  -8   0   -1.87    2.35
 -16  -8   0    3.19    2.05
 -16   8   0   -1.42    2.82
 -16   8   0    0.80    1.53
  16   8   0   -1.52    2.21
  16   8   0   10.08    8.84
   1  -9   0   13.83    3.90
  -1  -9   0   10.89    3.79
  -1   9   0   11.04    3.46
   1   9   0   11.71    3.82
  -1   9   0   10.86    5.25
   1   9   0   10.64    5.64
  -1   9   0   10.12    4.93
   1   9   0   14.48    5.51
   3  -9   0   11.15    3.57
  -3  -9   0    5.94    3.30
  -3   9   0   17.22    5.30
   3   9   0   14.56    5.28
  -3   9   0    6.15    3.04
   3   9   0   11.14    5.77
  -3   9   0   15.57    5.80
   5  -9   0   -1.65    2.49
  -5  -9   0   -0.52    1.06
  -5  -9   0    2.29    2.76
  -5   9   0    2.75    3.33
   5   9   0   11.27    5.53
  -5   9   0    2.28    2.12
   5   9   0    3.12    3.87
  -5   9   0    0.33    3.89
   7  -9   0    7.44    3.24
  -7  -9   0    3.43    2.95
  -7  -9   0    4.46    1.66
  -7   9   0    9.14    3.13
  -7   9   0   10.15    4.58
  -7   9   0    8.20    4.32
  -9  -9   0    2.67    2.43
   9  -9   0   11.35    3.23
  -9  -9   0    3.89    1.71
   9   9   0    8.41    4.89
  -9   9   0    2.13    2.16
   9   9   0   -6.42    3.77
  -9   9   0    8.34    5.29
 -11  -9   0    4.62    2.95
  11  -9   0    7.37    3.25
 -11  -9   0   12.27    2.72
 -11   9   0    5.40    2.45
 -11   9   0    7.86    4.17
  11   9   0   13.02    5.82
 -11   9   0    7.98    4.82
 -28   0   1    2.68    2.23
  28   0  -1   -2.96    2.40
 -28   0   1    5.01    2.72
  26   0  -1   54.18    7.09
 -26   0   1   53.05    6.77
  26   0  -1   37.61    6.23
 -26   0   1   42.91    6.24
 -24   0   1   67.06    7.39
 -24   0   1   55.85    7.42
  24   0  -1   73.40    7.56
 -22   0   1    1.23    2.17
 -22   0   1   -1.97    2.03
  22   0  -1    1.15    2.45
  22   0  -1    3.41    2.53
  22   0  -1   -0.28    0.37
  22   0  -1    0.19    0.46
  20   0  -1   35.03    5.37
 -20   0   1   26.28    4.27
 -20   0   1   21.61    4.23
  20   0  -1   25.11    4.43
  18   0  -1    8.32    1.88
  18   0  -1    9.67    2.83
 -18   0   1   13.64    2.87
 -18   0   1   11.32    2.94
 -16   0   1   44.12    4.46
 -16   0   1   27.73    4.32
  16   0  -1   33.40    3.95
  16   0  -1   37.07    4.61
 -14   0   1    7.65    2.09
  14   0  -1    4.13    2.06
  14   0  -1    5.13    1.74
 -14   0   1    6.11    2.03
 -12   0   1    3.39    1.82
 -12   0   1    0.97    1.90
  12   0  -1    0.79    1.65
 -12   0   1    0.83    1.09
  12   0  -1    3.83    2.00
 -10   0   1  168.06   13.79
  10   0  -1  153.99   14.12
 -10   0   1  167.26   14.24
  -8   0   1   31.21    2.89
  -8   0   1   31.83    3.37
   8   0  -1   28.74    3.30
  -8   0   1   27.75    3.23
  -6   0   1 1329.85  147.82
   6   0  -1 1503.91  151.04
   4   0  -1    5.80    1.17
  -4   0   1    6.58    1.24
   4   0  -1   10.53    1.52
  -4   0   1    7.54    0.97
  -2   0   1  421.45   44.29
   2   0  -1  327.08   43.01
   2   0   1 2357.89  207.90
  -2   0  -1 2134.42  205.90
   4   0   1  104.56    8.62
   4   0   1   92.95    8.15
  -4   0  -1   90.06    8.18
  -4   0  -1   94.98    8.39
  -4   0  -1  112.22    8.63
  -6   0  -1   19.87    2.60
   6   0   1   18.85    2.34
  -6   0  -1   21.12    1.95
   6   0   1   16.92    1.83
  -6   0  -1   18.44    2.33
   8   0   1   -2.15    1.43
   8   0   1    1.25    1.52
  -8   0  -1   -0.35    1.46
   8   0   1    0.06    0.60
  -8   0  -1    1.21    1.56
  10   0   1   10.11    1.48
 -10   0  -1   13.21    2.27
 -10   0  -1   10.74    2.58
  10   0   1   12.78    2.53
 -12   0  -1   81.05    6.55
 -12   0  -1   67.89    7.21
 -12   0  -1   64.90    6.92
  12   0   1   71.73    6.25
  12   0   1   74.98    7.09
  14   0   1   67.43    5.97
  14   0   1   66.93    6.80
 -14   0  -1   69.31    6.74
 -14   0  -1   56.98    6.84
 -14   0  -1   74.71    6.23
 -16   0  -1    5.36    2.53
 -16   0  -1    9.22    2.52
  16   0   1    7.45    2.52
  16   0   1    4.08    2.25
  18   0   1  153.51   13.26
 -18   0  -1  122.27   13.18
  18   0   1  146.84   11.82
 -18   0  -1  145.89   13.11
  20   0   1   -1.46    2.15
  20   0   1    3.04    2.47
 -20   0  -1   -0.41    2.54
 -20   0  -1    0.81    2.17
  20   0   1    0.25    0.33
 -22   0  -1   49.78    5.79
 -22   0  -1   34.62    5.78
  22   0   1   51.93    6.49
 -24   0  -1    0.72    2.20
 -24   0  -1    0.75    2.18
  24   0   1    0.85    2.45
  24   0   1    1.86    2.47
  26   0   1   -1.63    2.35
 -26   0  -1   -0.89    2.11
  27  -1  -1   14.39    4.07
  27  -1  -1   16.11    4.11
 -27  -1   1   14.03    3.58
 -27  -1   1   14.30    4.02
  27   1  -1   11.82    1.60
 -27   1   1   13.60    3.54
  27   1  -1   24.53    5.69
 -27   1   1   11.12    3.35
 -25  -1   1   14.78    3.91
 -25  -1   1   11.66    3.21
  25  -1  -1   13.79    3.68
  25  -1  -1   18.80    3.92
  25   1  -1   16.67    4.97
 -25   1   1    8.99    3.11
  25   1  -1   13.10    3.47
  25   1  -1   11.38    1.85
 -25   1   1    9.27    3.36
 -23  -1   1   37.33    5.48
 -23  -1   1   35.73    8.75
  23  -1  -1   46.31    5.91
  23  -1  -1   47.74    5.93
  23   1  -1   36.90    4.09
 -23   1   1   33.53    5.62
  23   1  -1   43.92    6.00
 -23   1   1   37.25    5.47
  21  -1  -1    2.76    2.34
 -21  -1   1    8.41    2.67
  21  -1  -1    2.64    2.25
 -21  -1   1    2.93    2.42
  21   1  -1    8.46    4.00
 -21   1   1    4.48    2.38
  21   1  -1    1.64    1.34
  21   1  -1    5.29    2.74
 -21   1   1    4.61    2.36
  19  -1  -1   94.78    8.91
 -19  -1   1   90.14    8.93
  19  -1  -1   89.45    9.06
 -19  -1   1   75.66    9.08
 -19   1   1  104.83    8.97
  19   1  -1   93.45    8.16
  19   1  -1   95.85    9.16
 -19   1   1   75.20    8.68
  17  -1  -1  140.70   12.60
 -17  -1   1  130.10   12.55
  17  -1  -1  134.38   13.22
  17   1  -1  129.07   12.04
  17   1  -1  145.80   12.92
 -17   1   1  140.35   12.52
 -17   1   1  147.03   12.69
 -15  -1   1   89.50    8.62
  15  -1  -1   92.82    8.59
  15  -1  -1  100.77    8.88
 -15  -1   1   80.35    8.90
  15   1  -1   81.81    8.16
 -15   1   1  101.27    8.75
  15   1  -1   97.31    8.85
 -15   1   1   92.59    8.54
 -15   1   1   83.39    8.04
 -13  -1   1   41.24    5.75
  13  -1  -1   58.71    5.67
 -13  -1   1   47.91    5.48
  13  -1  -1   54.35    5.47
  13   1  -1   45.11    5.57
  13   1  -1   51.04    5.17
 -13   1   1   63.64    5.61
 -13   1   1   59.77    5.45
 -13   1   1   48.49    5.11
 -11  -1   1  515.53   47.35
  11  -1  -1  594.50   47.23
 -11  -1   1  581.86   47.09
  11  -1  -1  591.92   47.01
  11   1  -1  597.70   47.17
 -11   1   1  542.93   46.71
 -11   1   1  565.34   47.14
   9  -1  -1   91.30    8.03
  -9  -1   1   79.55    8.29
   9  -1  -1   80.65    7.11
   9  -1  -1   93.10    7.81
  -9   1   1   92.26    7.73
   9   1  -1   91.43    8.01
  -9   1   1   83.99    7.49
   7  -1  -1  319.46   27.10
   7  -1  -1  352.17   27.43
   7  -1  -1  328.71   27.70
  -7  -1   1  347.29   27.55
  -7  -1   1  331.32   27.90
  -7   1   1  323.63   27.36
  -7   1   1  323.56   27.33
   7   1  -1  335.25   27.55
  -5  -1   1   43.02    3.95
   5  -1  -1   39.66    4.30
   5  -1  -1   36.13    3.71
   5  -1  -1   39.34    3.55
  -5  -1   1   36.73    4.71
   5   1  -1   36.24    3.94
  -5   1   1   44.94    3.54
  -5   1   1   48.17    4.35
  -5   1   1   42.22    3.76
  -5   1   1   42.08    3.67
  -3   1   1  837.89   68.34
  -1   1   1  620.55   50.64
   1  -1   1  274.98   22.57
  -1  -1  -1  280.95   23.21
  -1  -1  -1  304.37   22.72
   1   1   1  274.03   22.76
  -1   1  -1  265.19   22.74
   1   1   1  271.89   23.19
  -1   1  -1  263.13   22.58
  -3  -1  -1  103.50    9.72
   3  -1   1  107.85    8.88
  -3  -1  -1  102.06    9.08
  -3  -1  -1   97.29    9.08
   3  -1   1  112.20    8.86
  -3   1  -1  112.52    8.93
   3   1   1  107.46    9.29
   3   1   1   93.67    9.63
  -3   1  -1  113.71    8.91
  -5  -1  -1  105.93    9.99
   5  -1   1   97.25    9.09
   5  -1   1  120.41    9.04
   5  -1   1  105.80    9.37
  -5   1  -1  105.01    9.03
   5   1   1  123.19   10.06
  -5   1  -1  103.00    9.10
   5   1   1  102.69    9.23
   5   1   1  107.06    9.30
  -7  -1  -1  299.32   27.19
  -7  -1  -1  349.78   28.60
   7  -1   1  332.62   27.16
  -7  -1  -1  325.13   27.35
  -7   1  -1  347.47   27.04
  -7   1  -1  328.30   26.76
   7   1   1  320.28   27.19
  -7   1  -1  339.56   27.18
   7   1   1  315.02   27.31
  -9  -1  -1  138.71   11.98
  -9  -1  -1  123.98   12.77
   9  -1   1  139.43   11.83
   9  -1   1  131.07   11.82
  -9   1  -1  142.77   11.56
  -9   1  -1  133.55   11.81
   9   1   1  123.75   11.99
   9   1   1  132.00   11.73
  -9   1  -1  152.10   11.83
 -11  -1  -1  114.43   11.64
  11  -1   1  126.43   10.82
 -11  -1  -1  123.79   10.97
 -11   1  -1  118.58   10.41
 -11   1  -1  126.35   10.78
 -11   1  -1  119.37   10.78
  11   1   1  129.04   11.06
  11   1   1  118.59   10.56
  13  -1   1  267.47   22.73
 -13  -1  -1  278.52   22.92
 -13  -1  -1  240.42   23.41
 -13   1  -1  270.02   22.74
  13   1   1  288.18   23.02
 -13   1  -1  264.30   22.35
  13   1   1  271.70   22.45
 -15  -1  -1  115.82   12.62
  15  -1   1  130.54   11.96
  15  -1   1  152.65   12.15
 -15  -1  -1  138.47   12.19
  15   1   1  142.63   12.42
  15   1   1  136.83   11.52
 -15   1  -1  130.06   11.94
 -15   1  -1  115.26   11.87
  17  -1   1  191.64   16.51
  17  -1   1  190.31   15.93
 -17  -1  -1  174.64   15.91
 -17   1  -1  163.37   15.76
 -17   1  -1  179.74   15.75
  17   1   1  161.29   15.92
  17   1   1  180.04   15.15
  19  -1   1   39.81    4.88
  19  -1   1   36.93    5.10
 -19  -1  -1   37.61    6.03
 -19  -1  -1   36.64    5.28
 -19   1  -1   28.59    4.82
  19   1   1   37.69    5.45
 -19   1  -1   33.84    4.78
  19   1   1   33.37    3.71
 -21  -1  -1    7.47    3.34
  21  -1   1    7.52    2.60
  21  -1   1   12.36    3.26
 -21  -1  -1    6.18    2.82
 -21   1  -1   11.37    3.12
  21   1   1    8.42    1.63
  21   1   1   13.58    3.24
 -21   1  -1   10.16    4.85
  21   1   1   14.41    4.18
 -23  -1  -1   52.79    6.26
 -23  -1  -1   39.06    6.48
  23  -1   1   55.09    6.25
  23   1   1   48.22    4.48
 -23   1  -1   60.90    6.32
  23   1   1   50.28    6.93
 -23   1  -1   41.21    6.00
  25  -1   1   19.74    4.03
 -25  -1  -1   19.71    4.11
 -25  -1  -1   19.30    5.02
  25  -1   1   14.60    3.73
  25   1   1   15.15    1.77
 -25   1  -1   14.47    3.66
 -25   1  -1   14.21    3.51
  25   1   1   28.72    5.66
  27  -1   1    2.77    2.51
 -27  -1  -1    3.52    2.59
  27   1   1   11.08    4.15
 -27   1  -1   10.09    3.12
 -27   1  -1    5.25    2.91
  28  -2  -1   15.72    4.04
 -28  -2   1   22.19    4.23
  28  -2  -1   14.78    4.12
  28   2  -1   18.51    2.77
 -28   2   1   26.67    5.61
 -28   2   1   19.30    4.13
  26  -2  -1   16.00    3.76
  26  -2  -1    9.79    3.50
 -26  -2   1   14.55    4.07
 -26  -2   1   18.33    3.89
  26   2  -1   12.18    2.41
 -26   2   1   16.66    4.00
  26   2  -1   30.63    6.88
 -26   2   1   15.11    3.56
 -24  -2   1   16.12    3.80
 -24  -2   1   13.37    3.91
  24  -2  -1   15.47    3.41
  24  -2  -1    9.84    3.36
 -24   2   1   14.67    3.59
 -24   2   1   13.51    3.30
  24   2  -1   15.88    3.86
  24   2  -1   13.55    2.59
 -22  -2   1    5.10    2.98
  22  -2  -1    4.42    2.54
  22  -2  -1    6.23    2.54
 -22  -2   1    6.57    2.46
 -22   2   1    5.21    2.54
  22   2  -1    7.64    3.15
  22   2  -1    8.94    4.44
 -22   2   1    5.32    2.45
  22   2  -1    4.38    1.94
 -20  -2   1   48.40    6.10
 -20  -2   1   33.34    6.23
  20  -2  -1   36.35    5.56
  20  -2  -1   44.90    5.56
  20   2  -1   45.93    6.17
 -20   2   1   45.17    5.32
 -20   2   1   50.98    5.75
  20   2  -1   41.46    4.97
 -18  -2   1   10.84    3.68
  18  -2  -1   11.04    2.83
  18  -2  -1   10.88    3.05
 -18  -2   1   11.10    3.15
 -18   2   1   15.99    3.07
 -18   2   1   18.08    3.30
  18   2  -1   13.84    3.15
  18   2  -1   12.30    2.59
  16  -2  -1  103.62    9.03
  16  -2  -1   85.03    9.36
 -16  -2   1  102.39    9.24
  16   2  -1   99.79    9.44
 -16   2   1   97.17    8.90
  16   2  -1   88.87    8.94
  14  -2  -1  115.96    9.76
 -14  -2   1   95.58   10.63
  14  -2  -1  102.02   10.21
 -14  -2   1  118.07    9.97
 -14   2   1   97.19    9.39
  14   2  -1  102.52    9.79
 -14   2   1  114.04    9.67
  14   2  -1  119.72   10.16
 -12  -2   1   20.81    4.20
  12  -2  -1   24.22    3.90
 -12  -2   1   26.05    3.52
  12  -2  -1   24.70    3.14
  12  -2  -1   30.86    3.19
 -12   2   1   21.64    2.96
 -12   2   1   29.62    3.67
  12   2  -1   20.40    3.41
  12   2  -1   18.08    3.14
  10  -2  -1    4.15    1.51
  10  -2  -1    3.36    2.14
  10  -2  -1    4.26    1.60
 -10  -2   1    4.70    2.07
 -10  -2   1    3.94    2.88
  10   2  -1    1.75    1.94
  10   2  -1    4.10    3.37
 -10   2   1    2.96    1.40
 -10   2   1    2.50    1.38
 -10   2   1    7.47    2.17
   8  -2  -1  108.62   10.24
   8  -2  -1   99.85    8.98
   8  -2  -1  110.03    9.22
  -8  -2   1  108.28   10.77
  -8   2   1  113.09    8.92
  -8   2   1  104.31    9.36
   8   2  -1  105.39    9.59
  -8   2   1  103.13    9.07
   6  -2  -1   41.45    4.88
  -6  -2   1   40.85    3.96
   6  -2  -1   36.74    3.64
   6  -2  -1   40.18    3.89
   6  -2  -1   37.13    3.58
  -6  -2   1   36.58    5.18
   6   2  -1   35.56    3.97
   6   2  -1   49.90    5.46
  -6   2   1   39.58    3.60
  -6   2   1   41.64    4.64
  -6   2   1   40.21    3.91
   4  -2  -1    7.73    2.28
   4  -2  -1    7.21    1.42
  -4  -2   1    8.28    1.30
  -4  -2   1    8.56    2.61
   4  -2  -1    8.44    1.29
   4   2  -1    7.64    1.44
   4   2  -1    7.25    2.35
  -4   2   1    6.69    2.20
  -4   2   1    7.44    1.45
  -4   2   1    9.07    1.41
   2  -2  -1  411.36   36.70
   2  -2  -1  415.75   35.98
  -2  -2   1  440.81   36.59
   2  -2  -1  427.93   36.04
  -2  -2   1  468.01   35.82
   2   2  -1  458.54   36.58
   2   2  -1  470.91   35.84
  -2   2   1  399.63   35.96
  -2   2   1  431.59   36.76
  -2   2   1  451.71   36.06
   0  -2   1  196.06   17.49
   0  -2  -1  188.63   17.57
   0  -2  -1  205.03   17.69
   0  -2   1  218.26   18.05
   0  -2  -1  226.06   17.44
   0   2  -1  236.20   17.26
   0   2   1  199.12   18.42
   0   2   1  209.12   18.37
   0   2   1  210.02   17.69
   0   2  -1  215.72   18.03
   2  -2   1  192.14   16.67
  -2  -2  -1  210.24   16.77
  -2  -2  -1  204.31   17.71
   2   2   1  214.93   17.77
  -2   2  -1  189.03   16.69
   2   2   1  214.17   16.76
  -2   2  -1  196.17   17.16
   2   2   1  189.34   16.94
  -2   2  -1  203.83   16.39
  -4  -2  -1  333.66   25.66
   4  -2   1  315.82   25.46
   4  -2   1  309.31   25.26
  -4  -2  -1  292.98   25.76
  -4  -2  -1  313.89   26.63
   4  -2   1  286.65   25.83
  -4   2  -1  313.02   25.27
  -4   2  -1  323.92   25.54
  -4   2  -1  295.23   25.75
   4   2   1  320.67   25.62
   4   2   1  289.05   25.73
   4   2   1  312.99   26.54
   6  -2   1  268.10   25.08
   6  -2   1  282.72   24.55
   6  -2   1  322.07   24.70
  -6  -2  -1  283.43   26.05
  -6   2  -1  293.07   24.59
   6   2   1  279.67   24.98
  -6   2  -1  317.83   24.82
   6   2   1  297.53   24.94
  -6   2  -1  333.70   24.95
   6   2   1  301.20   25.95
   8  -2   1   34.77    4.20
  -8  -2  -1   35.19    5.77
   8  -2   1   34.34    3.45
  -8  -2  -1   33.13    4.08
   8   2   1   31.53    3.83
   8   2   1   39.16    6.02
   8   2   1   25.88    3.92
  -8   2  -1   30.64    2.88
  -8   2  -1   35.66    3.55
  -8   2  -1   29.74    3.44
  10  -2   1  206.94   18.13
  10  -2   1  216.84   18.68
  10  -2   1  250.39   18.15
 -10  -2  -1  211.68   19.78
 -10  -2  -1  197.01   18.46
  10   2   1  215.72   18.52
 -10   2  -1  208.96   18.13
 -10   2  -1  226.30   18.23
  10   2   1  200.18   18.37
  12  -2   1   17.39    2.61
 -12  -2  -1   14.57    4.09
  12  -2   1   16.94    2.99
 -12  -2  -1   12.77    2.53
  12   2   1   12.90    2.53
 -12   2  -1   15.07    2.55
  12   2   1   25.37    4.70
 -12   2  -1   21.83    2.80
  12   2   1   14.07    2.84
 -12   2  -1   17.27    2.53
 -14  -2  -1  157.92   16.14
  14  -2   1  168.44   14.67
 -14  -2  -1  182.87   15.15
  14  -2   1  161.38   15.02
 -14   2  -1  147.95   14.38
  14   2   1  169.72   14.75
 -14   2  -1  187.41   14.79
  14   2   1  191.86   15.92
  16  -2   1  124.98   12.65
  16  -2   1  138.17   12.39
 -16  -2  -1  142.24   12.85
 -16  -2  -1  121.27   13.71
  16   2   1  135.70   12.31
 -16   2  -1  154.78   12.54
 -16   2  -1  145.28   12.48
  16   2   1  145.09   12.96
 -18  -2  -1  107.64    9.52
  18  -2   1   82.36    8.94
 -18  -2  -1   69.71    9.84
  18  -2   1  104.77   11.16
 -18   2  -1  103.54    8.99
 -18   2  -1   87.50    8.76
  18   2   1   94.55    9.35
  18   2   1   90.09    8.51
  20  -2   1    2.78    2.12
 -20  -2  -1    8.36    2.86
  20  -2   1    3.80    2.44
 -20  -2  -1    4.55    3.17
  20   2   1    4.30    2.43
 -20   2  -1    4.83    2.35
  20   2   1    7.02    1.97
 -20   2  -1    4.30    2.48
  20   2   1    9.62    4.17
 -22  -2  -1    1.60    2.49
  22  -2   1    1.83    1.99
  22  -2   1    1.88    2.14
  22   2   1    2.42    1.64
 -22   2  -1    0.63    1.94
  22   2   1    7.80    3.05
 -22   2  -1    6.15    2.43
  22   2   1    2.71    3.90
 -24  -2  -1    4.69    3.12
 -24  -2  -1    7.46    3.30
  24  -2   1    7.76    3.15
  24  -2   1    3.17    2.40
  24   2   1   11.17    4.67
  24   2   1    9.20    4.27
  24   2   1    5.76    1.78
 -24   2  -1    4.57    2.61
  26  -2   1   -1.08    2.36
  26  -2   1    1.71    1.89
 -26  -2  -1    4.50    2.85
 -26   2  -1    6.63    2.41
  26   2   1   -1.94    1.07
  26   2   1   -4.18    3.50
 -26   2  -1    0.02    1.93
 -27  -3   1   35.94    5.51
 -27  -3   1   30.43    5.99
  27  -3  -1   24.31    5.15
 -27   3   1   17.58    4.32
 -27   3   1   34.20    5.60
  27   3  -1   23.16    3.82
  25  -3  -1    9.21    2.82
 -25  -3   1    5.91    2.83
 -25  -3   1    9.11    3.52
  25  -3  -1    2.92    2.49
 -25   3   1    8.13    2.99
  25   3  -1   11.46    2.76
 -25   3   1    7.33    2.95
  25   3  -1   10.44    5.95
 -23  -3   1   18.08    3.98
  23  -3  -1   18.45    3.48
 -23  -3   1   16.40    4.62
  23  -3  -1   16.13    4.11
  23   3  -1   15.81    3.88
 -23   3   1   18.07    3.88
 -23   3   1   21.86    3.80
  23   3  -1   28.20    6.78
  23   3  -1   10.04    3.00
  21  -3  -1    6.02    3.00
 -21  -3   1    8.39    3.47
 -21  -3   1    7.10    2.85
  21  -3  -1    4.92    2.40
  21   3  -1    7.60    3.07
  21   3  -1    7.51    4.70
 -21   3   1    6.53    2.45
 -21   3   1    3.55    2.50
  19  -3  -1    6.63    2.91
  19  -3  -1    0.63    1.85
 -19  -3   1   10.15    2.97
 -19  -3   1    3.48    3.30
 -19   3   1   10.64    2.89
 -19   3   1    5.57    2.23
  19   3  -1    4.88    2.37
  19   3  -1   13.56    5.33
  19   3  -1    7.53    2.91
  17  -3  -1   60.59    6.05
 -17  -3   1   45.52    7.54
  17  -3  -1   49.16    7.01
 -17  -3   1   57.78    6.55
  17   3  -1   61.61    6.78
 -17   3   1   68.12    6.05
  17   3  -1   61.47    6.57
 -15  -3   1  150.97   13.04
  15  -3  -1  151.04   12.52
 -15  -3   1  120.88   14.02
  15  -3  -1  121.77   13.44
  15   3  -1  152.54   13.13
  15   3  -1  150.49   13.15
 -15   3   1  148.97   12.41
 -13  -3   1   23.38    3.58
 -13  -3   1   16.12    4.56
  13  -3  -1   18.73    4.11
  13  -3  -1   22.79    2.98
  13  -3  -1   25.94    3.29
  13   3  -1   36.92    6.10
  13   3  -1   18.07    3.48
 -13   3   1   23.81    2.03
  13   3  -1   18.19    3.60
 -13   3   1   31.22    4.07
 -13   3   1   19.01    3.31
  11  -3  -1   47.60    4.56
 -11  -3   1   44.76    5.02
  11  -3  -1   41.29    5.90
 -11  -3   1   45.12    6.63
  11  -3  -1   52.32    4.89
  11   3  -1   58.73    7.16
  11   3  -1   47.76    5.19
 -11   3   1   48.45    4.14
 -11   3   1   41.21    4.76
  11   3  -1   41.60    5.19
  -9  -3   1  258.67   24.08
  -9  -3   1  262.80   22.56
   9  -3  -1  249.64   23.54
   9  -3  -1  279.42   22.17
   9  -3  -1  299.08   22.56
  -9   3   1  266.66   22.59
   9   3  -1  243.58   22.83
  -9   3   1  268.67   22.14
   9   3  -1  270.60   22.65
   7  -3  -1   15.72    2.07
   7  -3  -1   17.77    4.19
  -7  -3   1   18.13    4.73
   7  -3  -1   17.15    2.70
  -7  -3   1   16.21    3.92
  -7   3   1   15.08    3.44
   7   3  -1   20.43    4.82
  -7   3   1   20.53    2.92
   7   3  -1   19.07    2.76
  -7   3   1   19.06    2.44
  -5  -3   1  102.57    8.70
   5  -3  -1   93.66    8.81
   5  -3  -1   88.76   10.01
   5  -3  -1  110.83    8.28
  -5  -3   1   95.47   10.53
  -5   3   1   88.56    8.81
  -5   3   1   99.05    8.79
   5   3  -1  104.65    8.81
  -5   3   1   92.57    9.97
   5   3  -1  104.28   10.41
   3  -3  -1  194.49   18.79
  -3  -3   1  218.85   19.90
   3  -3  -1  210.85   19.93
  -3  -3   1  241.13   18.55
   3  -3  -1  212.51   18.79
   3  -3  -1  221.46   18.32
  -3   3   1  220.01   18.83
  -3   3   1  229.99   20.07
   3   3  -1  243.10   20.65
  -3   3   1  214.45   18.76
   3   3  -1  248.81   18.59
   1  -3  -1  248.41   22.64
  -1  -3   1  256.96   23.34
  -1  -3   1  292.97   22.13
   1  -3  -1  276.28   22.20
  -1  -3   1  238.52   22.45
   1  -3  -1  262.20   22.59
  -1   3   1  268.57   22.68
   1   3  -1  285.83   22.13
   1   3  -1  301.79   23.63
  -1   3   1  269.62   24.27
  -1   3   1  257.68   23.75
  -1  -3  -1  222.67   17.17
   1  -3   1  209.17   17.32
  -1   3  -1  192.41   18.16
   1   3   1  216.77   17.14
  -1   3  -1  198.31   18.10
   1   3   1  192.68   17.55
   1   3   1  200.37   18.72
   1   3   1  207.66   19.42
   3  -3   1  229.02   18.95
  -3  -3  -1  218.68   20.50
  -3  -3  -1  239.54   18.99
   3   3   1  225.15   19.32
  -3   3  -1  217.59   18.94
   3   3   1  224.78   18.94
  -3   3  -1  227.11   19.82
   5  -3   1  371.88   34.33
  -5  -3  -1  422.47   35.43
   5  -3   1  422.54   33.69
   5   3   1  405.52   34.13
   5   3   1  425.06   35.27
   5   3   1  409.17   33.80
  -5   3  -1  408.34   33.77
  -5   3  -1  398.17   34.27
   7  -3   1   34.54    4.62
   7  -3   1   37.76    3.68
  -7  -3  -1   31.88    6.05
  -7  -3  -1   32.99    4.04
   7  -3   1   35.13    3.19
   7   3   1   38.34    4.32
  -7   3  -1   34.65    4.16
  -7   3  -1   36.03    3.81
  -7   3  -1   31.89    3.14
  -7   3  -1   31.38    3.39
   7   3   1   35.13    4.04
   7   3   1   27.52    5.63
  -9  -3  -1   33.72    6.04
   9  -3   1   27.69    2.87
  -9  -3  -1   29.59    3.86
   9  -3   1   23.96    4.04
   9  -3   1   30.84    3.20
  -9   3  -1   31.16    3.54
  -9   3  -1   24.99    2.71
  -9   3  -1   24.61    2.85
   9   3   1   31.39    5.60
   9   3   1   27.60    3.78
   9   3   1   27.87    3.78
  -9   3  -1   26.60    3.30
  11  -3   1   96.11    9.88
 -11  -3  -1   99.30   11.36
  11  -3   1   97.72    8.86
 -11  -3  -1  107.90    9.59
 -11   3  -1   91.89    9.13
  11   3   1  127.48   11.55
  11   3   1   93.39    9.49
 -11   3  -1  105.22    8.93
  11   3   1  109.95    9.66
 -11   3  -1   99.97    8.39
 -13  -3  -1   62.82    7.02
  13  -3   1   67.23    6.33
  13  -3   1   60.94    7.29
 -13  -3  -1   62.41    8.92
 -13   3  -1   64.10    6.89
 -13   3  -1   69.19    6.43
  13   3   1   85.45    9.39
  13   3   1   67.66    6.95
 -15  -3  -1  153.06   16.88
 -15  -3  -1  168.29   15.34
  15  -3   1  168.13   14.69
  15  -3   1  161.87   15.60
  15   3   1  160.75   15.37
  15   3   1  174.69   15.20
 -15   3  -1  190.00   14.85
  17  -3   1   26.71    4.85
 -17  -3  -1   28.46    6.41
  17  -3   1   33.89    4.22
 -17  -3  -1   31.27    5.56
 -17   3  -1   32.93    4.20
  17   3   1   29.60    4.43
  17   3   1   31.91    5.03
 -17   3  -1   33.40    4.31
  19  -3   1   49.21    6.66
 -19  -3  -1   51.38    9.55
 -19  -3  -1   67.18    6.98
 -19   3  -1   56.60    6.17
  19   3   1   64.79    7.02
  19   3   1   49.01    6.19
 -19   3  -1   57.00    6.12
  21  -3   1   36.56    4.64
 -21  -3  -1   34.31    5.14
  21  -3   1   19.58    4.25
 -21  -3  -1   24.26    5.76
  21   3   1   23.82    3.86
  21   3   1   39.77    7.29
 -21   3  -1   26.67    4.22
  21   3   1   26.30    4.90
 -21   3  -1   24.57    4.15
  23  -3   1    4.26    2.57
  23  -3   1    6.93    2.51
 -23  -3  -1    4.96    2.85
 -23  -3  -1    5.96    3.31
 -23   3  -1    6.64    2.56
  23   3   1   10.24    4.90
  23   3   1    3.92    2.73
 -23   3  -1   10.56    2.85
  25  -3   1   16.29    4.16
 -25  -3  -1   30.36    5.31
  25  -3   1   25.05    4.37
  25   3   1   22.42    3.55
 -25   3  -1   28.31    4.53
 -25   3  -1   23.60    4.47
  25   3   1   40.96    7.86
  26  -4  -1    1.24    2.58
  26  -4  -1   14.88    3.19
 -26  -4   1    1.07    2.33
  26   4  -1    7.59    5.81
 -26   4   1    2.94    2.72
  26   4  -1    6.31    2.53
 -24  -4   1   20.22    4.31
  24  -4  -1   10.34    3.21
  24  -4  -1   15.12    4.19
 -24  -4   1   16.81    4.48
  24   4  -1   28.24    6.98
  24   4  -1   14.65    3.52
 -24   4   1   20.25    4.30
 -22  -4   1   15.43    3.73
 -22  -4   1   11.15    3.98
  22  -4  -1    4.52    3.06
  22  -4  -1   13.32    2.85
  22   4  -1    6.14    2.75
  22   4  -1    8.04    2.79
 -22   4   1   13.08    3.66
  22   4  -1   19.07    6.27
 -20  -4   1    9.39    3.05
  20  -4  -1    7.64    2.21
  20  -4  -1   13.55    2.99
 -20  -4   1    3.46    3.58
  20  -4  -1    5.25    5.21
  20   4  -1    4.12    2.50
  20   4  -1   11.86    5.50
  20   4  -1    5.81    2.89
 -20   4   1    6.62    2.99
 -18  -4   1   63.09    6.86
  18  -4  -1   50.13    7.57
  18  -4  -1   59.31    5.94
 -18  -4   1   53.12    8.44
  18   4  -1   57.25    6.91
  18   4  -1   68.13    7.07
  16  -4  -1   26.51    3.32
  16  -4  -1   30.40    3.94
 -16  -4   1   17.17    5.54
  16  -4  -1   16.32    4.60
 -16  -4   1   28.81    4.26
  16   4  -1   22.43    4.21
  16   4  -1   22.49    4.13
  16   4  -1   36.20    7.00
  14  -4  -1   39.73    4.24
  14  -4  -1   35.97    6.40
  14  -4  -1   48.02    4.97
 -14  -4   1   40.35    5.24
  14   4  -1   37.69    5.23
  14   4  -1   50.57    7.98
  14   4  -1   34.90    5.46
 -12  -4   1   66.96    7.38
  12  -4  -1   60.58    8.60
 -12  -4   1   61.18    9.29
  12  -4  -1   70.45    6.69
  12  -4  -1   88.71    7.43
 -12   4   1   77.32    6.63
  12   4  -1   96.53   10.06
 -12   4   1   85.86    8.34
  12   4  -1   71.48    7.57
  12   4  -1   69.71    7.85
  10  -4  -1   29.63    3.47
  10  -4  -1   23.83    2.62
  10  -4  -1   23.81    4.96
 -10  -4   1   31.37    6.17
 -10  -4   1   19.71    3.27
 -10   4   1   22.77    2.85
 -10   4   1   30.45    4.79
  10   4  -1   21.65    3.85
  10   4  -1   32.31    5.96
 -10   4   1   24.93    3.42
  10   4  -1   23.90    3.59
   8  -4  -1   64.90    6.40
  -8  -4   1   66.34    6.34
  -8  -4   1   61.62    8.54
   8  -4  -1   64.80    5.68
   8  -4  -1   62.76    7.85
   8   4  -1   70.35    6.48
  -8   4   1   70.16    6.59
  -8   4   1   65.89    6.22
   8   4  -1   73.98    8.53
  -8   4   1   66.86    7.55
   8   4  -1   59.76    6.90
   6  -4  -1   23.81    3.04
  -6  -4   1   23.29    3.23
   6  -4  -1   21.90    4.49
  -6  -4   1   20.80    4.75
   6  -4  -1   17.30    1.87
   6   4  -1   18.95    2.76
   6   4  -1   13.31    3.04
   6   4  -1   21.09    4.76
  -6   4   1   19.60    4.30
  -6   4   1   22.00    2.89
   4  -4  -1  144.87   12.59
  -4  -4   1  157.70   12.22
   4  -4  -1  146.17   11.82
  -4  -4   1  138.62   14.04
   4   4  -1  150.83   14.11
  -4   4   1  139.72   12.54
  -4   4   1  141.46   14.07
   4   4  -1  129.96   12.89
   4   4  -1  152.62   12.23
  -4   4   1  123.29   12.41
   2  -4  -1   85.16    7.96
  -2  -4   1   70.37    7.77
  -2  -4   1   92.07    7.32
  -2  -4   1   81.94    9.38
   2  -4  -1   90.13    7.22
   2   4  -1   89.85    7.50
  -2   4   1   82.94    8.00
   2   4  -1   85.13    9.41
  -2   4   1   82.69    9.42
   2   4  -1   83.66    8.24
  -2   4   1   75.78    9.53
   0  -4  -1   82.10    6.71
   0  -4   1   81.48    7.26
   0  -4  -1   76.13    7.34
   0   4   1   69.09    8.70
   0   4  -1   70.91    8.45
   0   4  -1   69.93    7.42
   0   4   1   72.26    7.40
   0   4  -1   77.30    8.52
   0   4   1   73.87    8.94
   0   4  -1   77.59    6.37
   2  -4   1  104.69    8.88
  -2  -4  -1  102.06    8.59
  -2   4  -1   90.83    8.99
   2   4   1   96.53   10.74
   2   4   1   99.56    8.54
   2   4   1   92.67    9.20
   2   4   1   93.50   10.64
  -2   4  -1  101.17   10.12
  -2   4  -1   93.10   10.07
   4  -4   1   14.79    2.39
  -4  -4  -1   16.09    2.37
  -4  -4  -1   15.07    4.37
   4   4   1   10.90    4.12
  -4   4  -1   14.18    2.35
  -4   4  -1   14.05    3.45
  -4   4  -1   17.01    3.68
  -4   4  -1   11.22    2.34
   4   4   1   12.09    2.70
   4   4   1   19.41    2.47
  -6  -4  -1   73.58    6.92
   6  -4   1   71.98    6.78
  -6  -4  -1   78.34    9.27
  -6   4  -1   71.42    6.86
  -6   4  -1   75.60    7.80
   6   4   1   69.02    7.36
   6   4   1   80.77    6.99
  -6   4  -1   65.74    6.75
   6   4   1   76.35    9.08
   8  -4   1   92.96    8.37
  -8  -4  -1   82.34   10.69
   8  -4   1   89.42    9.43
  -8  -4  -1   95.20    8.66
   8   4   1   97.41    8.72
  -8   4  -1   91.64    8.72
   8   4   1   92.24   10.68
   8   4   1   86.26    9.00
  -8   4  -1   99.77    9.19
  10  -4   1   41.06    5.79
 -10  -4  -1   42.40    7.84
 -10  -4  -1   42.31    5.16
  10  -4   1   42.14    4.46
  10  -4   1   55.96    4.94
  10   4   1   50.83    5.41
  10   4   1   50.57    5.70
  10   4   1   41.86    7.30
 -10   4  -1   46.49    5.16
 -10   4  -1   52.33    5.47
 -10   4  -1   42.11    4.39
  12  -4   1  102.18   11.39
 -12  -4  -1  122.48   11.00
 -12  -4  -1  111.21   13.31
  12  -4   1  118.06    9.99
  12   4   1  115.80   11.15
  12   4   1  108.88   10.90
 -12   4  -1  125.38    9.94
  12   4   1  142.91   13.45
 -12   4  -1  102.64    9.86
  14  -4   1    1.21    1.74
  14  -4   1    2.89    2.44
  14  -4   1   -0.10    1.24
 -14  -4  -1    1.41    2.26
 -14  -4  -1   -1.59    3.80
  14   4   1    3.67    2.40
  14   4   1    1.10    3.96
 -14   4  -1    0.66    1.12
 -14   4  -1   -0.75    1.66
  14   4   1    0.30    2.31
 -16  -4  -1    8.23    4.81
  16  -4   1    9.96    2.40
  16  -4   1    5.70    2.83
  16  -4   1    8.16    2.00
  16   4   1    6.41    2.72
 -16   4  -1    5.47    1.75
 -16   4  -1   13.34    2.93
  16   4   1    5.70    2.62
  16   4   1    8.19    4.65
 -18  -4  -1    3.91    4.10
 -18  -4  -1    4.79    2.70
  18  -4   1    8.48    3.13
 -18   4  -1    3.63    2.08
  18   4   1    5.07    4.52
 -18   4  -1    3.26    1.89
  18   4   1    5.61    2.86
  20  -4   1    5.28    2.39
  20  -4   1    3.98    2.62
 -20  -4  -1    3.93    3.34
 -20  -4  -1    3.16    2.54
  20   4   1    8.18    5.19
  20   4   1    2.05    2.15
 -20   4  -1    2.65    1.81
  20   4   1    2.87    2.55
 -20   4  -1    2.32    1.96
  22  -4   1   21.79    3.51
 -22  -4  -1   25.10    4.81
 -22  -4  -1   18.17    4.97
  22  -4   1   17.74    4.12
  22   4   1   16.26    3.78
 -22   4  -1   21.62    4.06
 -22   4  -1   17.22    3.43
 -24  -4  -1   33.39    5.55
  24  -4   1   25.06    5.18
  24  -4   1   28.54    4.33
 -24   4  -1   25.14    4.24
  24   4   1   21.93    4.21
 -24   4  -1   36.99    4.93
  25  -5  -1    4.79    3.53
 -25  -5   1    9.62    3.27
  25  -5  -1   12.16    2.59
  25   5  -1   16.77    6.84
  25   5  -1    8.72    3.06
 -25   5   1   10.67    4.01
 -23  -5   1   13.64    3.53
  23  -5  -1    7.78    4.24
  23  -5  -1    8.53    2.23
 -23  -5   1   10.87    3.47
  23   5  -1    4.39    2.96
  23   5  -1   11.01    6.24
 -23   5   1    8.82    3.66
 -21  -5   1   21.38    4.13
 -21  -5   1   10.68    4.19
  21  -5  -1   13.26    2.66
  21   5  -1   13.06    3.42
 -21   5   1   22.70    4.68
  21   5  -1   30.04    7.22
  21   5  -1   16.84    3.84
  19  -5  -1   22.98    5.98
  19  -5  -1   29.28    4.34
  19  -5  -1   21.36    3.33
 -19  -5   1   31.27    4.78
 -19  -5   1   20.74    5.94
  19   5  -1   37.70    8.03
  19   5  -1   19.74    4.20
  19   5  -1   23.35    4.50
 -19   5   1   36.35    5.51
 -17  -5   1    7.62    4.69
  17  -5  -1    8.41    1.94
 -17  -5   1   11.97    3.10
  17  -5  -1   15.73    3.18
  17  -5  -1   13.99    4.54
 -17   5   1   19.43    4.13
  17   5  -1   14.13    3.34
  17   5  -1   19.27    7.03
  17   5  -1    9.69    3.19
 -15  -5   1   83.35    8.60
 -15  -5   1   66.92   10.95
  15  -5  -1   69.67    9.99
  15  -5  -1   73.82    7.44
 -15   5   1   94.17    7.39
 -15   5   1  107.28    9.74
  15   5  -1   77.74    9.07
  15   5  -1   92.83    8.88
  13  -5  -1   69.95    6.81
  13  -5  -1   85.66    7.87
  13  -5  -1   60.56    9.24
 -13  -5   1   72.78    7.83
 -13  -5   1   65.20   10.39
  13   5  -1   92.81    8.42
 -13   5   1   91.47    9.16
  13   5  -1   98.41   11.05
  13   5  -1   73.69    8.59
 -13   5   1   81.96    7.15
 -11  -5   1   47.89    5.56
  11  -5  -1   42.96    7.27
 -11  -5   1   55.31    8.72
  11  -5  -1   51.80    5.69
  11  -5  -1   44.57    4.49
  11   5  -1   67.94    8.86
  11   5  -1   54.05    5.97
 -11   5   1   57.99    7.19
  11   5  -1   52.37    6.48
 -11   5   1   57.62    5.29
  -9  -5   1   51.87    5.28
   9  -5  -1   45.52    7.12
  -9  -5   1   41.34    8.10
   9  -5  -1   48.21    4.16
   9  -5  -1   51.59    5.50
   9   5  -1   48.48    6.16
  -9   5   1   50.92    5.19
   9   5  -1   49.21    5.44
  -9   5   1   57.26    7.28
   9   5  -1   50.97    7.93
   7  -5  -1  409.11   33.88
  -7  -5   1  378.27   35.81
   7  -5  -1  379.10   35.35
  -7  -5   1  433.68   33.63
  -7   5   1  389.33   33.76
   7   5  -1  450.78   35.98
  -7   5   1  416.26   35.50
   7   5  -1  353.95   34.26
   7   5  -1  420.19   33.68
   5  -5  -1   46.55    5.11
  -5  -5   1   39.24    5.57
   5  -5  -1   46.50    3.80
  -5  -5   1   48.91    7.66
   5  -5  -1   44.80    3.78
   5   5  -1   44.52    5.56
   5   5  -1   45.48    7.07
  -5   5   1   40.66    4.89
  -5   5   1   40.43    6.62
  -5   5   1   47.39    7.04
  -5   5   1   41.24    5.12
   5   5  -1   51.57    4.68
   3  -5  -1  171.37   13.41
   3  -5  -1  148.87   14.26
  -3  -5   1  168.77   14.36
  -3  -5   1  171.32   13.67
  -3   5   1  158.17   16.05
  -3   5   1  146.34   14.29
  -3   5   1  146.03   15.66
   3   5  -1  174.33   16.08
   3   5  -1  155.65   14.67
   3   5  -1  166.34   13.66
   1  -5  -1  137.24   13.16
  -1  -5   1  151.16   13.17
  -1  -5   1  150.09   12.29
   1  -5  -1  153.58   12.41
   1   5  -1  146.63   13.46
   1   5  -1  129.29   14.44
   1   5  -1  148.43   12.28
  -1   5   1  145.33   13.31
  -1   5   1  144.00   14.98
   1   5  -1  156.29   14.77
  -1   5   1  153.56   14.91
  -1  -5  -1   21.41    2.67
  -1  -5  -1   24.92    3.82
   1  -5   1   24.28    3.63
  -1   5  -1   23.36    3.65
   1   5   1   22.41    5.23
  -1   5  -1   18.80    4.64
   1   5   1   22.14    5.27
   1   5   1   20.70    3.64
  -1   5  -1   24.20    4.93
  -3  -5  -1   51.98    4.94
   3  -5   1   48.49    5.26
   3   5   1   51.56    4.91
  -3   5  -1   51.48    5.57
   3   5   1   48.52    7.51
  -3   5  -1   45.89    6.66
   3   5   1   50.35    7.60
   3   5   1   47.12    5.75
  -3   5  -1   50.30    6.92
  -5  -5  -1   80.13   10.04
  -5  -5  -1   80.93    7.23
   5  -5   1   83.83    7.38
  -5   5  -1   75.03    8.72
   5   5   1   79.78    8.03
  -5   5  -1   63.71    7.12
  -5   5  -1   74.96    7.45
   5   5   1   78.71    9.90
   5   5   1   80.30    7.21
  -5   5  -1   67.13    8.50
   7  -5   1   60.26    5.85
  -7  -5  -1   55.40    5.85
  -7  -5  -1   54.85    8.89
  -7   5  -1   53.23    5.81
   7   5   1   59.11    8.65
   7   5   1   52.71    6.53
   7   5   1   66.06    6.06
  -7   5  -1   52.46    5.73
  -7   5  -1   55.36    7.00
  -9  -5  -1   69.89    7.09
   9  -5   1   74.87    6.93
  -9  -5  -1   68.74   10.15
   9   5   1   76.44    7.28
   9   5   1   66.53    7.70
   9   5   1   82.37   10.22
  -9   5  -1   62.90    6.65
  -9   5  -1   68.17    7.83
 -11  -5  -1  189.23   16.78
  11  -5   1  210.00   16.51
 -11  -5  -1  192.33   19.77
  11  -5   1  171.21   17.56
  11   5   1  192.08   16.89
  11   5   1  182.33   17.24
 -11   5  -1  179.09   16.05
  11   5   1  195.09   19.30
 -13  -5  -1   49.33    9.59
 -13  -5  -1   51.06    6.32
  13  -5   1   65.40    6.06
  13  -5   1   42.83    6.91
  13   5   1   59.25    6.58
  13   5   1   49.25    6.69
 -13   5  -1   54.88    5.10
  13   5   1   73.08    9.55
  15  -5   1   12.98    3.80
 -15  -5  -1   17.79    5.82
 -15  -5  -1   16.20    3.79
  15  -5   1   18.97    3.36
  15  -5   1   17.69    2.34
  15   5   1   20.56    4.06
 -15   5  -1   23.89    3.86
  15   5   1   18.18    3.92
 -15   5  -1   17.04    1.64
 -15   5  -1   20.08    1.65
  15   5   1   24.49    6.58
 -17  -5  -1   35.33    7.25
  17  -5   1   22.18    4.52
  17  -5   1   31.02    3.92
  17  -5   1   20.90    2.92
 -17  -5  -1   23.23    4.39
 -17   5  -1   27.73    4.30
  17   5   1   16.01    4.03
  17   5   1   30.24    7.12
  17   5   1   15.90    4.17
  19  -5   1   43.46    4.79
 -19  -5  -1   35.12    5.49
  19  -5   1   24.44    5.31
  19  -5   1   31.70    3.82
 -19  -5  -1   30.00    7.49
  19   5   1   33.06    5.34
  19   5   1   30.27    5.41
 -19   5  -1   40.94    5.14
 -21  -5  -1   -1.39    2.30
  21  -5   1    4.58    2.46
  21  -5   1    1.37    1.56
 -21  -5  -1    6.86    3.84
  21   5   1   -2.12    1.92
 -21   5  -1    0.95    2.01
  21   5   1    0.83    4.59
  23  -5   1   23.16    3.50
 -23  -5  -1   16.79    4.48
  23  -5   1   16.21    4.12
  23   5   1   37.65    8.26
  23   5   1   25.86    4.75
 -23   5  -1   30.18    4.57
 -22  -6   1    6.52    3.11
  22  -6  -1    4.67    2.72
  22  -6  -1    2.79    1.49
 -22   6   1    5.64    3.55
  22   6  -1    6.48    3.12
  22   6  -1   10.86    5.67
 -20  -6   1   32.80    5.48
  20  -6  -1   47.69    5.48
 -20  -6   1   41.76    8.06
  20  -6  -1   40.00   10.44
  20  -6  -1   34.29    3.78
  20   6  -1   28.03    5.47
  20   6  -1   32.88    5.76
  20   6  -1   57.13    9.69
  18  -6  -1   35.44   10.64
 -18  -6   1   52.34    6.69
  18  -6  -1   41.28    4.51
  18  -6  -1   62.11    6.20
  18   6  -1   70.61   10.15
 -18   6   1   50.98    4.15
  18   6  -1   50.64    6.71
  18   6  -1   37.23    6.48
 -16  -6   1   50.32    9.68
  16  -6  -1   45.95    9.99
 -16  -6   1   52.34    6.53
  16  -6  -1   65.85    6.60
 -16   6   1   55.65    5.27
  16   6  -1   47.01    6.93
  16   6  -1   70.33    9.93
 -16   6   1   69.57    7.94
  16   6  -1   48.02    6.90
 -14  -6   1   34.22    4.84
 -14  -6   1   26.74    7.22
  14  -6  -1   29.53    6.51
  14  -6  -1   40.13    4.72
  14   6  -1   31.22    7.34
  14   6  -1   27.72    4.76
 -14   6   1   30.38    3.65
  14   6  -1   26.43    5.08
 -14   6   1   34.31    6.01
  12  -6  -1   39.43    7.35
  12  -6  -1   37.03    5.77
 -12  -6   1   38.70    5.12
 -12  -6   1   44.29    8.67
 -12   6   1   41.62    7.04
  12   6  -1   42.23    5.43
 -12   6   1   37.79    4.50
  12   6  -1   37.85    5.99
 -10  -6   1   30.13    4.30
  10  -6  -1   28.32    4.42
 -10  -6   1   37.06    7.55
  10   6  -1   39.55    7.71
  10   6  -1   32.04    4.55
 -10   6   1   31.52    4.09
 -10   6   1   37.64    6.74
  10   6  -1   28.40    5.15
   8  -6  -1   21.10    3.74
  -8  -6   1   17.03    5.79
  -8  -6   1   20.53    3.13
   8   6  -1   22.37    3.39
   8   6  -1   18.70    5.86
  -8   6   1   18.82    3.26
  -8   6   1   20.65    5.39
   8   6  -1   15.08    3.97
  -6  -6   1   11.34    2.17
   6  -6  -1   11.13    2.98
  -6  -6   1    6.62    4.47
  -6   6   1   10.86    4.41
   6   6  -1   15.16    5.32
   6   6  -1    8.91    3.37
  -6   6   1    7.67    4.05
   6   6  -1    9.92    2.24
  -6   6   1   10.75    2.73
  -4  -6   1   76.33    9.08
  -4  -6   1  100.27    8.47
   4  -6  -1   99.48    9.42
  -4   6   1   90.07   11.03
   4   6  -1   97.39   11.43
   4   6  -1   99.53    8.44
  -4   6   1   94.22   11.49
  -4   6   1   95.06    9.30
   4   6  -1   95.56    9.78
  -2  -6   1    0.81    0.93
   2  -6  -1    0.25    2.24
   2  -6  -1    2.34    0.87
  -2  -6   1    2.74    2.20
   2   6  -1    0.69    3.30
  -2   6   1    1.89    3.41
   2   6  -1   -0.21    1.99
  -2   6   1    2.53    3.53
   2   6  -1   -0.34    3.17
   0  -6   1   75.38    7.44
   0  -6  -1   73.46    6.37
   0  -6  -1   64.76    7.43
   0   6   1   70.25    7.63
   0   6  -1   60.28    9.03
   0   6   1   72.87    9.66
   0   6  -1   70.19    9.20
   0   6   1   72.13    9.65
  -2  -6  -1   27.54    4.49
  -2  -6  -1   25.30    3.23
   2  -6   1   28.18    4.27
  -2   6  -1   23.02    5.45
   2   6   1   27.93    6.44
   2   6   1   24.52    6.38
  -2   6  -1   28.94    4.40
  -2   6  -1   29.59    6.23
   2   6   1   27.83    4.45
  -4  -6  -1  145.16   13.67
   4  -6   1  151.57   13.45
  -4  -6  -1  142.21   12.91
   4   6   1  161.29   14.18
  -4   6  -1  145.69   14.96
  -4   6  -1  142.56   13.58
   4   6   1  147.91   16.20
   4   6   1  134.76   15.82
  -4   6  -1  147.10   15.32
   4   6   1  157.25   12.93
   6  -6   1   32.87    4.45
  -6  -6  -1   34.74    4.08
   6   6   1   29.54    6.94
  -6   6  -1   28.77    5.79
  -6   6  -1   23.14    4.03
  -6   6  -1   37.67    6.55
   6   6   1   34.17    4.19
   6   6   1   27.86    4.67
  -8  -6  -1   29.61    7.52
  -8  -6  -1   29.33    4.25
   8  -6   1   33.04    4.22
  -8   6  -1   27.48    3.99
  -8   6  -1   36.16    6.07
   8   6   1   34.82    4.46
  -8   6  -1   28.73    5.79
   8   6   1   31.33    7.56
   8   6   1   28.10    4.96
 -10  -6  -1   68.82    7.26
  10  -6   1   70.09    7.11
 -10  -6  -1   65.29   10.82
  10   6   1   63.97   10.12
 -10   6  -1   76.71    8.45
  10   6   1   69.75    7.34
 -10   6  -1   65.89    6.79
  10   6   1   65.67    7.93
  12  -6   1   69.29    6.97
 -12  -6  -1   58.54   10.69
 -12  -6  -1   58.48    7.06
 -12   6  -1   74.46    7.94
 -12   6  -1   62.18    6.38
  12   6   1   75.63    7.50
  12   6   1   64.56    7.91
  14  -6   1   58.71    5.85
 -14  -6  -1   42.38    6.14
 -14  -6  -1   53.71    9.85
  14   6   1   48.85    6.49
  14   6   1   44.33    6.54
 -14   6  -1   45.19    4.82
 -14   6  -1   58.41    6.60
  14   6   1   51.80    9.32
 -16  -6  -1    6.72    2.61
 -16  -6  -1    6.86    4.40
  16  -6   1    7.58    2.59
 -16   6  -1    4.16    2.66
  16   6   1    1.56    2.44
  16   6   1    4.19    4.72
  16   6   1    0.68    2.53
  18  -6   1   20.02    3.68
  18  -6   1   11.50    3.61
 -18  -6  -1   12.78    3.70
  18   6   1   15.23    3.89
  18   6   1   22.26    6.83
 -18   6  -1   17.14    3.84
  18   6   1   13.62    3.70
 -20  -6  -1   22.23    5.60
  20  -6   1    8.04    3.50
 -20  -6  -1   11.95    3.85
  20  -6   1   12.76    3.27
  20   6   1   14.44    3.63
 -20   6  -1    5.85    3.05
  20   6   1   21.39    6.86
  19  -7  -1   31.64    4.99
  19  -7  -1   21.36    5.76
 -19  -7   1   34.29    5.39
  19   7  -1   22.62    4.76
  19   7  -1   36.59    8.71
 -19   7   1   36.17    6.64
 -17  -7   1   16.56    5.66
  17  -7  -1   10.56    3.13
 -17   7   1    8.38    1.68
 -17   7   1    9.61    3.96
  17   7  -1    6.16    4.97
  17   7  -1   10.35    5.70
  17   7  -1    3.78    2.68
  15  -7  -1   80.41    7.90
 -15  -7   1   56.89    7.45
 -15  -7   1   66.55   10.41
 -15   7   1   82.46    9.57
  15   7  -1   67.65    7.79
 -15   7   1   74.47    6.92
  15   7  -1   54.80    8.10
  15   7  -1   88.50   11.54
 -13  -7   1    4.59    2.12
  13  -7  -1    2.84    2.46
 -13   7   1    7.30    4.08
  13   7  -1   10.58    3.06
 -13   7   1    5.42    1.92
  13   7  -1    2.69    4.56
  13   7  -1    0.00    2.65
  11  -7  -1    6.24    2.69
 -11  -7   1    5.73    2.27
 -11  -7   1    3.53    4.51
  11   7  -1    4.25    2.92
 -11   7   1    6.78    4.09
  11   7  -1    1.67    4.47
  11   7  -1    5.64    2.41
 -11   7   1    7.38    4.14
 -11   7   1    5.30    2.19
  -9  -7   1   27.78    3.98
  -9  -7   1   28.42    7.33
   9  -7  -1   29.94    4.78
   9   7  -1   31.81    7.34
  -9   7   1   33.36    6.91
   9   7  -1   28.75    5.22
  -9   7   1   28.82    4.32
   9   7  -1   32.99    4.27
  -9   7   1   29.62    6.57
  -7  -7   1   14.78    3.71
  -7  -7   1   19.42    2.97
   7  -7  -1   19.14    3.80
  -7   7   1   19.48    3.60
   7   7  -1   16.62    6.02
  -7   7   1   26.46    6.17
   7   7  -1   23.29    4.57
   7   7  -1   23.09    3.20
  -7   7   1   23.81    6.03
  -5  -7   1  105.38   11.10
  -5  -7   1  122.53   10.08
   5   7  -1  108.22   13.67
   5   7  -1  131.91   13.87
  -5   7   1  113.32   11.01
   5   7  -1  115.39   10.06
  -5   7   1  112.41   13.34
  -5   7   1   94.43   12.80
   5   7  -1  113.22   11.64
  -3  -7   1    5.83    1.34
  -3  -7   1    4.57    2.80
   3  -7  -1    8.31    3.52
   3   7  -1    6.16    4.56
   3   7  -1    8.66    3.05
  -3   7   1    2.84    4.14
   3   7  -1    3.57    3.85
  -3   7   1    2.62    4.07
  -3   7   1    5.17    2.60
   1  -7  -1    4.66    3.17
   1  -7  -1    6.30    1.23
  -1  -7   1    5.11    2.68
  -1   7   1   10.00    4.80
   1   7  -1    8.80    4.38
   1   7  -1    9.46    4.99
   1   7  -1    0.81    2.46
  -1   7   1    4.65    4.27
  -1   7   1    9.85    3.04
  -1  -7  -1  122.61   11.40
   1  -7   1  149.28   12.51
  -1   7  -1  119.08   15.24
  -1   7  -1  129.29   14.42
   1   7   1  124.40   12.61
  -1   7  -1  131.00   12.64
   1   7   1  127.11   14.71
  -3  -7  -1   28.73    5.33
   3  -7   1   39.83    5.36
  -3  -7  -1   42.46    4.39
   3   7   1   36.19    5.79
  -3   7  -1   46.42    8.00
   3   7   1   36.95    7.95
  -3   7  -1   43.23    5.55
   3   7   1   44.47    8.65
  -3   7  -1   54.77    9.31
  -5  -7  -1   43.96    4.89
  -5  -7  -1   44.42    6.27
   5  -7   1   49.55    5.66
   5   7   1   46.27    9.10
  -5   7  -1   45.87    7.67
   5   7   1   46.35    8.77
   5   7   1   37.50    6.23
  -5   7  -1   37.55    5.51
  -5   7  -1   51.75    8.52
  -7  -7  -1   29.40    4.10
   7  -7   1   29.04    4.54
  -7   7  -1   25.90    5.96
   7   7   1   20.48    6.62
  -7   7  -1   30.38    4.29
   7   7   1   34.74    4.38
  -7   7  -1   38.53    6.98
   7   7   1   30.82    8.05
   9  -7   1    2.49    2.12
  -9  -7  -1    7.95    2.40
   9   7   1    0.68    4.35
   9   7   1    5.71    4.99
   9   7   1    6.32    2.45
   9   7   1    2.66    2.63
  -9   7  -1    0.44    2.00
  -9   7  -1    5.51    3.25
  -9   7  -1    2.56    3.39
 -11  -7  -1    7.67    2.67
  11  -7   1    6.45    2.57
 -11  -7  -1    8.38    5.68
  11   7   1    7.71    2.79
 -11   7  -1    7.22    2.07
 -11   7  -1    9.31    4.01
  11   7   1    5.18    4.77
 -11   7  -1    8.33    3.59
 -13  -7  -1    2.58    2.11
  13  -7   1    2.34    2.30
 -13  -7  -1    7.96    8.45
 -13   7  -1    2.84    2.50
  13   7   1    0.43    2.52
 -13   7  -1   -0.48    1.27
  13   7   1    1.94    2.49
 -13   7  -1    2.00    3.21
 -15  -7  -1   36.45    5.65
  15  -7   1   46.13    5.59
 -15  -7  -1   45.08    9.13
  15   7   1   52.05    9.95
 -15   7  -1   45.36    6.28
  15   7   1   39.12    8.61
 -15   7  -1   37.59    7.18
 -15   7  -1   38.48    4.26
  15   7   1   41.90    6.70
 -17  -7  -1    2.25    2.37
  17  -7   1    4.43    2.57
  17   7   1    6.27    4.82
 -17   7  -1    5.41    3.18
  17   7   1    8.52    3.36
  19  -7   1   15.82    3.61
 -19   7  -1   18.26    4.63
  19   7   1   19.17    6.54
 -16  -8   1    2.90    2.35
  16  -8  -1    5.76    2.98
  16   8  -1   11.44    9.05
 -16   8   1    2.20    4.18
 -16   8   1    6.06    2.02
  16   8  -1   10.87    3.06
  14  -8  -1    2.74    2.70
 -14  -8   1    8.39    2.77
 -14   8   1    5.69    2.13
  14   8  -1   10.97    3.14
  14   8  -1    9.98    5.48
 -14   8   1    5.95    4.06
 -14   8   1    7.92    4.23
  12  -8  -1    4.17    2.78
  12   8  -1    8.17    2.74
 -12   8   1   11.47    5.06
  12   8  -1    2.97    4.61
 -12   8   1    5.08    3.98
  10  -8  -1   48.32    6.04
 -10  -8   1   39.02    5.08
 -10   8   1   35.30    7.73
 -10   8   1   56.56    8.79
  10   8  -1   47.74    9.14
  10   8  -1   49.92    5.45
  10   8  -1   38.84    6.58
  -8  -8   1   19.91    4.37
   8  -8  -1   31.56    5.13
  -8  -8   1   25.38    3.56
  -8   8   1   24.27    6.58
  -8   8   1   26.71    4.33
   8   8  -1   36.77    3.95
   8   8  -1   33.38    7.64
   8   8  -1   23.65    7.46
   8   8  -1   19.31    4.81
  -8   8   1   30.39    7.10
  -6  -8   1   18.73    2.70
  -6  -8   1   20.56    4.20
   6  -8  -1   22.00    4.34
   6   8  -1   26.35    6.60
  -6   8   1   29.90    6.87
   6   8  -1   18.65    4.40
  -6   8   1   13.73    3.20
   6   8  -1   20.01    6.54
  -6   8   1   16.46    5.35
  -4  -8   1   25.10    5.03
   4  -8  -1   32.92    5.60
   4   8  -1   46.07    9.06
  -4   8   1   37.13    7.53
   4   8  -1   42.73    8.31
  -4   8   1   40.96    5.45
   4   8  -1   44.93    6.56
  -4   8   1   38.36    8.13
  -2  -8   1   -3.49    2.06
   2  -8  -1   -0.31    2.54
   2   8  -1    1.64    3.62
   2   8  -1   -3.11    1.76
  -2   8   1    3.73    3.47
   2   8  -1   -1.42    3.50
  -2   8   1    0.48    2.10
  -2   8   1    0.90    3.63
   0  -8  -1    4.81    1.04
   0  -8   1    1.04    2.58
   0  -8  -1   -0.24    2.36
   0   8   1    3.33    4.37
   0   8  -1    6.88    4.22
   0   8   1    5.45    2.72
   0   8  -1    1.92    2.49
   0   8   1    7.62    4.36
   0   8  -1    5.95    4.36
   2  -8   1   22.85    4.48
  -2  -8  -1   27.24    3.16
  -2  -8  -1   22.37    4.56
  -2   8  -1   30.40    7.26
   2   8   1   24.40    4.96
  -2   8  -1   30.01    6.65
  -2   8  -1   29.84    5.02
   2   8   1   24.52    7.22
   2   8   1   33.05    7.47
  -4  -8  -1   23.57    4.47
   4  -8   1   26.84    4.46
  -4  -8  -1   18.99    2.99
   4   8   1   20.34    5.25
  -4   8  -1   28.72    6.75
   4   8   1   21.37    6.31
   4   8   1   16.25    6.25
  -4   8  -1   21.96    4.17
  -4   8  -1   26.32    6.33
   6  -8   1    5.55    2.77
  -6  -8  -1    4.29    1.82
  -6  -8  -1    1.91    2.44
   6   8   1    2.93    4.81
  -6   8  -1    4.14    3.44
   6   8   1    3.15    2.84
   6   8   1    6.65    4.82
  -6   8  -1    2.71    3.86
  -6   8  -1    3.11    2.33
   8  -8   1    4.90    2.58
  -8  -8  -1    2.80    1.78
  -8  -8  -1    0.24    2.34
  -8   8  -1   -0.47    1.80
   8   8   1    2.03    2.70
   8   8   1    2.69    4.28
  -8   8  -1    3.47    3.62
   8   8   1    0.09    3.96
  -8   8  -1    2.30    3.26
 -10  -8  -1    4.83    2.22
  10  -8   1    6.02    2.71
  10   8   1    4.73    2.39
 -10   8  -1    4.82    3.65
 -10   8  -1    4.55    3.49
  10   8   1    2.67    4.32
 -10   8  -1    4.15    2.15
 -12  -8  -1   24.42    4.36
  12  -8   1   29.35    4.77
  12   8   1   42.56    5.40
  12   8   1   35.82    8.32
 -12   8  -1   25.34    4.09
  12   8   1   28.43    8.64
 -12   8  -1   37.41    6.63
 -12   8  -1   26.61    6.14
  14  -8   1   17.54    3.68
 -14  -8  -1   14.55    3.44
 -14   8  -1   12.57    4.45
 -14   8  -1    8.82    2.71
  14   8   1   17.18    6.55
  14   8   1   17.61    3.90
 -14   8  -1   24.26    5.25
 -11  -9   1   11.31    3.57
  11  -9  -1   14.92    3.95
 -11  -9   1   11.58    2.65
 -11   9   1   16.30    5.86
 -11   9   1   11.40    3.02
  11   9  -1   13.18    6.07
  11   9  -1   14.88    3.01
 -11   9   1   14.25    5.27
  11   9  -1   18.65    6.88
  -9  -9   1    5.73    2.02
   9  -9  -1    8.91    3.25
  -9  -9   1    2.32    2.52
  -9   9   1    4.16    2.38
   9   9  -1    3.96    4.96
  -9   9   1    2.23    4.09
   7  -9  -1   15.16    3.85
  -7  -9   1   11.20    3.58
  -7   9   1   15.74    5.57
   7   9  -1   12.78    5.94
  -7   9   1   19.12    5.98
   5  -9  -1    5.65    3.36
  -5  -9   1    7.84    3.22
   5   9  -1    8.70    5.27
   5   9  -1   12.54    5.37
  -5   9   1    8.17    4.67
  -5   9   1    7.75    3.12
  -5   9   1    8.38    4.89
   3  -9  -1    8.22    3.58
  -3  -9   1    3.78    2.77
  -3   9   1   10.37    4.87
   3   9  -1    6.20    4.63
   3   9  -1   12.42    5.48
  -3   9   1    5.02    2.63
  -3   9   1    6.52    4.54
   1  -9  -1    2.51    2.87
  -1   9   1    1.71    4.23
   1   9  -1    3.15    2.77
   1   9  -1    8.62    4.60
   1   9  -1    7.68    5.06
  -1   9   1    8.41    4.63
  -1   9   1    5.94    2.92
   1  -9   1    0.57    2.55
  -1  -9  -1   -1.40    2.51
   1   9   1   -1.78    3.42
  -1   9  -1    1.64    3.79
  -1   9  -1    6.77    3.81
   1   9   1    4.58    4.48
  -1   9  -1    0.29    2.17
  -3  -9  -1    8.11    3.37
   3  -9   1   10.53    3.42
  -3  -9  -1    9.57    1.66
   3   9   1   10.48    5.06
  -3   9  -1   10.40    5.95
   3   9   1   12.61    5.18
  -3   9  -1    2.76    2.88
  -3   9  -1    7.05    4.18
  -5  -9  -1    9.51    2.01
  -5  -9  -1    6.93    3.14
   5  -9   1   11.17    3.51
  -5   9  -1    8.40    4.93
  -5   9  -1   13.47    4.55
   5   9   1    8.44    5.24
  -5   9  -1   10.84    4.53
   7  -9   1   10.93    3.44
  -7  -9  -1    5.51    3.10
  -7  -9  -1    5.15    1.98
  -7   9  -1   17.08    5.24
  -7   9  -1    4.64    2.54
  -7   9  -1   11.35    4.32
   7   9   1    7.69    5.53
   9  -9   1    9.06    3.32
  -9  -9  -1   12.30    3.76
  -9   9  -1    6.99    4.44
  -9   9  -1    6.21    2.43
   9   9   1   18.11    6.03
 -28   0   2   11.13    3.22
  28   0  -2    2.83    3.20
 -28   0   2    7.27    3.10
 -26   0   2   13.01    3.44
  26   0  -2   18.94    4.08
 -26   0   2   13.67    3.63
  26   0  -2   11.40    4.04
 -24   0   2   35.14    4.99
  24   0  -2   42.66    6.08
  24   0  -2   28.13    2.70
  24   0  -2   27.53    2.56
  24   0  -2   34.59    5.21
 -22   0   2    0.79    2.18
  22   0  -2    0.49    2.24
  22   0  -2    1.87    0.63
  22   0  -2    1.09    0.88
  22   0  -2    0.23    2.53
 -20   0   2  237.28   19.14
 -20   0   2  191.29   19.10
  20   0  -2  234.67   19.24
  20   0  -2  211.60   18.03
 -18   0   2  117.73   10.02
 -18   0   2  104.77   10.07
  18   0  -2   95.75    9.00
 -16   0   2   52.22    5.33
  16   0  -2   49.89    5.44
 -16   0   2   44.22    5.44
  14   0  -2  396.93   33.38
 -14   0   2  373.95   33.46
 -14   0   2  421.06   33.02
 -14   0   2  401.69   33.37
 -12   0   2  549.20   44.92
 -12   0   2  568.43   44.61
  12   0  -2  500.40   44.87
 -12   0   2  548.11   45.07
 -10   0   2  407.34   34.97
 -10   0   2  444.51   35.46
  -8   0   2  479.61   42.86
  -8   0   2  577.66   43.12
  -8   0   2  506.56   42.69
   6   0  -2  680.53   55.65
   4   0  -2 2772.09  254.39
  -4   0   2 2895.76  257.83
  -2   0   2  285.61   23.31
   0   0  -2  124.54    9.86
   0   0   2  112.03    9.99
  -2   0  -2  194.48   16.23
   2   0   2  208.35   16.10
   2   0   2  175.76   16.36
  -2   0  -2  196.62   16.12
  -4   0  -2    8.29    1.15
   4   0   2    8.37    1.51
   4   0   2    9.01    1.49
  -4   0  -2    7.86    1.58
  -4   0  -2    5.40    1.43
   4   0   2    8.66    1.15
  -6   0  -2    6.08    1.11
  -6   0  -2    5.89    1.48
   6   0   2    6.25    1.74
   6   0   2    6.34    1.02
   6   0   2    8.42    1.70
  -6   0  -2    5.87    1.96
  -8   0  -2  262.15   22.48
   8   0   2  278.41   22.84
  -8   0  -2  264.12   22.80
  -8   0  -2  269.38   23.17
   8   0   2  282.32   22.51
  10   0   2    6.19    2.10
  10   0   2    6.04    1.13
 -10   0  -2    4.80    2.14
 -10   0  -2    6.49    1.31
 -10   0  -2    6.08    2.02
  12   0   2  284.43   23.07
 -12   0  -2  272.07   23.74
  12   0   2  281.13   23.79
  14   0   2   30.49    4.32
 -14   0  -2   25.57    4.53
  14   0   2   32.23    2.95
 -14   0  -2   31.33    3.54
 -14   0  -2   35.52    4.49
  16   0   2  349.48   28.54
 -16   0  -2  301.20   28.70
 -16   0  -2  345.91   28.46
  16   0   2  339.53   27.34
 -18   0  -2    0.95    2.02
 -18   0  -2    1.22    2.27
  18   0   2    1.68    2.27
  18   0   2    0.32    1.92
 -20   0  -2   -0.81    2.04
  20   0   2    0.14    0.39
  20   0   2   -1.20    2.12
 -20   0  -2   -0.26    2.21
  20   0   2    0.79    2.18
  22   0   2   38.21    5.57
  22   0   2   40.66    7.35
 -22   0  -2   27.00    5.44
 -22   0  -2   41.55    5.54
  24   0   2   25.83    4.60
 -24   0  -2   17.67    4.42
 -24   0  -2   25.82    4.76
  24   0   2   27.49    4.94
  26   0   2  115.20   10.88
 -26   0  -2   84.03   10.59
 -26   0  -2   89.60   11.23
 -29  -1   2   16.20    4.13
 -29  -1   2   15.82    3.92
  29  -1  -2   13.72    4.24
  29   1  -2   30.09    7.98
  29   1  -2   17.11    1.73
 -29   1   2   20.08    4.30
 -29   1   2   18.72    4.39
  27  -1  -2   32.44    5.20
  27  -1  -2   33.27    5.90
 -27  -1   2   28.19    5.63
 -27  -1   2   37.56    5.44
  27   1  -2   47.69    7.98
  27   1  -2   28.21    3.24
 -27   1   2   26.75    5.44
 -27   1   2   32.66    5.23
 -25  -1   2   41.77    6.83
  25  -1  -2   62.52    6.87
  25  -1  -2   56.06    7.31
 -25  -1   2   57.08    6.73
 -25   1   2   61.96    6.80
  25   1  -2   57.43    5.38
  25   1  -2   53.60    7.28
 -25   1   2   49.95    6.68
 -23  -1   2   50.32    5.93
  23  -1  -2   48.22    6.39
 -23  -1   2   36.72    5.98
  23  -1  -2   49.22    6.23
 -23   1   2   48.25    6.14
 -23   1   2   41.96    5.94
  23   1  -2   44.76    4.77
  23   1  -2   48.76    6.32
  21  -1  -2   -0.33    2.19
 -21  -1   2   -1.09    2.13
  21  -1  -2   -0.28    2.30
 -21  -1   2    0.13    2.08
  21   1  -2    2.97    2.45
 -21   1   2    3.09    2.31
  21   1  -2    1.54    1.51
 -21   1   2    0.14    2.08
  21   1  -2    0.14    3.08
  19  -1  -2  364.74   30.47
 -19  -1   2  361.99   29.92
  19  -1  -2  355.80   30.27
 -19   1   2  380.22   29.87
  19   1  -2  327.80   29.89
  19   1  -2  316.04   29.26
 -19   1   2  353.22   30.04
 -17  -1   2   86.87   10.16
 -17  -1   2  115.92   10.13
  17  -1  -2  110.88   10.40
  17  -1  -2  100.33    8.88
  17  -1  -2  116.56   10.10
  17   1  -2  114.20   10.65
 -17   1   2  123.50   10.11
 -15  -1   2  282.91   26.81
 -15  -1   2  346.64   26.70
  15  -1  -2  327.63   26.56
  15  -1  -2  285.61   25.63
 -15   1   2  349.79   26.59
  15   1  -2  333.23   26.74
 -15   1   2  297.82   26.14
  13  -1  -2   60.44    5.41
  13  -1  -2   62.72    6.32
  13  -1  -2   72.22    6.74
 -13  -1   2   62.64    6.38
 -13  -1   2   60.75    6.71
  13   1  -2   67.72    6.56
 -13   1   2   70.46    6.33
 -11  -1   2  189.60   16.87
  11  -1  -2  185.37   16.42
  11  -1  -2  183.43   15.84
  11  -1  -2  203.18   16.84
 -11  -1   2  202.12   16.61
 -11   1   2  201.94   16.76
  11   1  -2  204.19   16.66
 -11   1   2  182.23   16.17
   9  -1  -2  878.12   72.72
  -9  -1   2  886.84   73.45
   9  -1  -2  913.95   73.07
  -9  -1   2  886.66   73.23
   9  -1  -2  899.19   73.44
  -9   1   2  899.44   72.96
  -9   1   2  891.13   73.02
   9   1  -2  887.80   73.19
  -7  -1   2   57.36    5.54
   7  -1  -2   52.68    5.03
   7  -1  -2   56.78    4.84
   7  -1  -2   56.41    5.59
  -7  -1   2   58.05    5.26
   7   1  -2   56.92    5.21
  -5   1   2 1200.73   97.88
   3  -1  -2  532.32   42.93
   3  -1  -2  530.03   43.51
  -3   1   2  486.08   42.91
  -3   1   2  552.37   43.51
   1  -1  -2 1531.27  170.82
  -1  -1   2 1576.97  155.00
   1   1  -2 1638.33  150.97
   1   1   2 1035.13   84.95
   3  -1   2  860.80   73.76
  -3  -1  -2  894.01   74.62
   3   1   2  893.11   74.57
   3   1   2  982.93   74.16
  -5  -1  -2  381.65   32.09
  -5  -1  -2  341.84   31.96
   5  -1   2  385.78   31.91
   5  -1   2  412.73   31.81
  -5  -1  -2  370.30   32.67
   5   1   2  362.00   31.94
  -5   1  -2  390.08   31.74
   5   1   2  403.88   32.65
  -5   1  -2  421.40   31.68
  -5   1  -2  429.63   31.79
   5   1   2  379.35   32.07
  -5   1  -2  359.25   31.87
   7  -1   2  150.02   12.86
  -7  -1  -2  139.28   12.83
  -7  -1  -2  137.75   14.47
  -7  -1  -2  149.93   13.07
  -7   1  -2  155.56   12.42
   7   1   2  146.47   12.78
   7   1   2  153.99   13.07
  -7   1  -2  160.61   12.77
  -7   1  -2  145.88   12.80
  -7   1  -2  151.63   12.55
  -9  -1  -2   75.45    7.32
  -9  -1  -2   73.24    7.03
   9  -1   2   75.21    7.08
  -9  -1  -2   82.78    8.38
   9   1   2   73.58    7.33
  -9   1  -2   76.95    6.67
   9   1   2   74.37    6.91
  -9   1  -2   78.12    6.48
  -9   1  -2   70.63    7.00
  -9   1  -2   78.64    7.04
 -11  -1  -2  380.19   30.48
  11  -1   2  353.73   30.22
 -11  -1  -2  368.79   31.27
 -11   1  -2  328.30   29.58
 -11   1  -2  363.08   30.22
  11   1   2  373.09   30.04
  11   1   2  367.24   30.44
 -11   1  -2  370.56   29.89
 -11   1  -2  358.37   30.26
 -13  -1  -2   35.65    5.63
  13  -1   2   38.50    4.45
 -13  -1  -2   41.49    4.74
  13   1   2   35.90    4.79
 -13   1  -2   38.67    4.35
 -13   1  -2   34.84    3.78
  13   1   2   41.11    3.98
 -13   1  -2   37.70    4.44
 -15  -1  -2  418.38   41.14
 -15  -1  -2  472.44   40.55
  15  -1   2  461.33   40.36
  15  -1   2  538.69   40.46
 -15   1  -2  493.42   40.41
  15   1   2  501.47   40.70
  15   1   2  488.63   39.91
 -17  -1  -2  104.54   12.37
  17  -1   2  137.30   11.70
 -17  -1  -2  111.55   11.75
  17  -1   2  130.10   11.80
 -17   1  -2  126.24   11.64
  17   1   2  129.58   10.93
  17   1   2  133.71   12.08
  19  -1   2   -2.37    1.93
 -19  -1  -2    0.97    2.13
  19  -1   2    0.98    1.64
 -19  -1  -2    0.90    2.62
 -19   1  -2   -0.33    2.02
 -19   1  -2    0.69    1.94
  19   1   2    1.01    1.05
  19   1   2    1.33    2.43
  19   1   2    2.07    3.00
 -21  -1  -2   12.04    3.99
  21  -1   2   11.64    2.93
 -21  -1  -2   11.20    3.23
  21  -1   2   11.11    3.32
 -21   1  -2   11.07    3.00
 -21   1  -2   14.67    3.69
  21   1   2    7.64    3.16
  21   1   2   23.23    4.76
  21   1   2   12.97    1.87
 -23  -1  -2   41.43    6.57
  23  -1   2   52.22    6.13
  23  -1   2   39.45    5.60
 -23  -1  -2   46.11    6.31
  23   1   2   44.21    4.12
  23   1   2   49.62    6.76
 -23   1  -2   42.72    6.11
 -23   1  -2   51.35    6.40
  25  -1   2   61.44    7.02
 -25  -1  -2   69.27    7.22
  25  -1   2   45.55    6.38
 -25  -1  -2   60.55    7.71
 -25   1  -2   50.29    6.83
 -25   1  -2   44.68    6.72
  28  -2  -2   10.29    3.62
 -28  -2   2   13.76    3.81
 -28  -2   2   17.06    4.07
  28  -2  -2   11.35    3.89
 -28   2   2   15.01    3.90
  28   2  -2   12.35    2.48
 -28   2   2   14.87    3.85
  28   2  -2   19.26    6.30
 -26  -2   2   19.87    4.16
  26  -2  -2   24.91    4.17
  26  -2  -2   12.01    3.87
 -26  -2   2   14.23    3.97
 -26   2   2   13.33    4.52
  26   2  -2   18.54    3.92
 -26   2   2   16.65    3.90
  26   2  -2   13.13    2.71
 -24  -2   2    3.88    2.61
 -24  -2   2   -1.13    2.07
  24  -2  -2   -0.03    2.26
  24  -2  -2    1.17    2.12
 -24   2   2    2.05    2.50
  24   2  -2   -2.57    3.80
 -24   2   2    0.28    2.28
  24   2  -2    1.26    1.64
 -22  -2   2   15.35    3.75
  22  -2  -2   14.60    3.95
 -22  -2   2   16.96    4.35
  22  -2  -2   22.53    3.89
 -22   2   2   29.20    4.67
 -22   2   2   23.42    4.06
  22   2  -2   22.26    3.45
  22   2  -2   19.42    4.14
  20  -2  -2   13.98    3.68
 -20  -2   2   17.10    3.39
  20  -2  -2   17.17    3.43
 -20   2   2   11.93    3.08
  20   2  -2   18.23    3.66
 -20   2   2   21.73    4.03
  20   2  -2   13.26    2.87
  18  -2  -2    1.95    1.95
 -18  -2   2    1.31    2.56
  18  -2  -2    2.10    2.18
 -18  -2   2    2.75    2.24
  18   2  -2    5.86    4.10
  18   2  -2    4.54    2.05
 -18   2   2    5.76    2.62
 -18   2   2    3.19    2.10
  18   2  -2    4.83    2.58
  16  -2  -2  204.90   21.39
  16  -2  -2  255.35   20.48
 -16  -2   2  247.03   20.66
 -16  -2   2  206.55   21.08
 -16   2   2  259.92   20.42
  16   2  -2  266.74   20.93
  14  -2  -2   42.24    4.29
  14  -2  -2   35.18    3.20
  14  -2  -2   40.56    4.89
 -14  -2   2   34.82    4.38
 -14  -2   2   34.04    5.03
 -14   2   2   29.33    3.70
  14   2  -2   49.07    4.79
 -14   2   2   41.53    4.07
  12  -2  -2   38.19    4.96
  12  -2  -2   39.33    4.28
 -12  -2   2   47.06    4.66
  12  -2  -2   37.77    3.57
 -12  -2   2   36.27    5.23
  12   2  -2   47.20    4.77
  10  -2  -2  116.90   10.19
  10  -2  -2  112.43    9.90
  10  -2  -2  116.92   11.18
 -10  -2   2  112.50   11.29
 -10  -2   2  137.68   10.54
 -10   2   2  110.08   10.22
  10   2  -2  122.18   10.58
  -8  -2   2   44.43    4.69
   8  -2  -2   43.05    4.17
   8  -2  -2   42.49    4.27
   8  -2  -2   39.86    5.60
  -8  -2   2   42.04    5.71
  -8   2   2   53.68    5.67
  -8   2   2   44.87    4.51
   8   2  -2   50.49    4.78
  -6  -2   2  328.55   24.91
   6  -2  -2  283.55   25.71
   6  -2  -2  279.40   24.74
  -6  -2   2  304.63   25.67
  -6   2   2  298.24   24.91
  -6   2   2  301.15   25.64
   6   2  -2  287.73   24.83
  -6   2   2  313.16   24.74
  -4  -2   2   50.77    4.52
  -4  -2   2   48.75    5.45
   4  -2  -2   51.51    4.67
   4  -2  -2   49.08    5.75
   4  -2  -2   51.11    4.67
   4   2  -2   46.54    4.48
  -4   2   2   55.99    5.76
  -4   2   2   43.51    4.61
  -4   2   2   54.06    4.64
   2  -2  -2  430.24   36.64
   2  -2  -2  458.99   36.70
   2  -2  -2  443.26   37.52
  -2  -2   2  446.47   37.04
  -2   2   2  462.83   37.61
  -2   2   2  470.51   36.69
  -2   2   2  414.48   36.58
   2   2  -2  434.09   36.35
   0  -2   2   25.71    3.13
   0  -2  -2   31.85    2.79
   0  -2   2   25.67    2.54
   0  -2  -2   25.15    2.94
   0   2   2   24.55    4.04
   0   2   2   28.09    4.24
   0   2   2   26.00    2.96
   0   2  -2   25.70    3.13
  -2  -2  -2  145.40   11.54
  -2  -2  -2  126.12   12.48
  -2  -2  -2  130.63   11.64
   2  -2   2  135.70   11.24
   2   2   2  136.72   11.64
  -2   2  -2  134.98   11.55
   2   2   2  142.85   11.50
  -2   2  -2  130.68   11.57
  -2   2  -2  141.71   11.14
  -2   2  -2  121.29   11.23
   2   2   2  134.86   12.55
   4  -2   2  265.90   20.08
  -4  -2  -2  253.24   20.44
  -4  -2  -2  234.14   21.41
  -4  -2  -2  230.23   20.48
  -4   2  -2  260.57   20.19
   4   2   2  246.57   21.45
   4   2   2  238.56   20.37
   4   2   2  237.60   20.46
  -4   2  -2  228.48   19.99
  -4   2  -2  230.41   20.16
   6  -2   2  481.39   39.17
  -6  -2  -2  475.12   39.55
  -6  -2  -2  457.78   40.61
  -6   2  -2  517.08   39.31
   6   2   2  510.77   40.64
   6   2   2  460.05   39.53
   6   2   2  446.85   39.48
  -6   2  -2  465.06   39.15
  -8  -2  -2  105.92   10.78
  -8  -2  -2  116.67   10.88
   8  -2   2  138.51   10.36
   8  -2   2  121.98   10.45
  -8  -2  -2  117.81   12.27
  -8   2  -2  115.36   10.42
   8   2   2  105.41   10.66
   8   2   2  134.29   12.24
   8   2   2  111.35   10.74
  -8   2  -2  133.63   10.02
  -8   2  -2  117.94   10.42
  10  -2   2   35.10    3.93
 -10  -2  -2   35.85    4.23
 -10  -2  -2   42.02    6.13
  10   2   2   38.29    4.18
 -10   2  -2   30.70    3.84
 -10   2  -2   32.98    3.72
 -10   2  -2   42.26    3.81
 -10   2  -2   35.70    3.16
  10   2   2   41.21    4.47
  10   2   2   39.81    5.79
  12  -2   2  195.81   17.32
  12  -2   2  204.72   17.07
 -12  -2  -2  189.48   18.71
 -12  -2  -2  213.82   17.56
  12   2   2  199.38   17.48
 -12   2  -2  203.04   17.10
 -12   2  -2  206.11   16.99
 -12   2  -2  184.21   16.82
  12   2   2  198.87   17.17
 -14  -2  -2   58.90    6.43
  14  -2   2   49.17    5.83
  14  -2   2   61.24    6.24
 -14  -2  -2   55.88    7.99
 -14   2  -2   57.77    5.87
  14   2   2   56.72    5.94
 -14   2  -2   63.37    6.09
  14   2   2   63.61    6.63
 -16  -2  -2   16.56    4.76
 -16  -2  -2   21.92    3.79
  16  -2   2   14.35    3.02
  16   2   2   29.24    5.53
 -16   2  -2   15.70    3.13
 -16   2  -2   13.31    2.82
  16   2   2   19.01    3.85
  16   2   2   16.04    2.79
 -18  -2  -2   21.49    4.00
 -18  -2  -2   19.80    5.12
  18  -2   2   26.29    3.88
  18  -2   2   19.67    3.71
 -18   2  -2   20.80    3.79
  18   2   2   25.81    3.44
 -18   2  -2   21.05    3.69
  18   2   2   24.64    4.28
  20  -2   2   18.25    3.49
 -20  -2  -2   14.97    3.66
 -20  -2  -2   15.53    4.69
  20  -2   2   10.84    2.93
 -20   2  -2   18.78    3.58
  20   2   2   15.46    2.68
  20   2   2   15.35    3.88
 -20   2  -2   19.32    3.58
  20   2   2   30.98    5.89
  22  -2   2   11.57    3.05
 -22  -2  -2    8.29    3.95
 -22  -2  -2    7.84    3.22
  22  -2   2    4.41    2.28
  22   2   2    6.59    1.86
  22   2   2    6.32    2.81
  22   2   2   14.90    4.72
 -22   2  -2    6.68    2.65
 -22   2  -2   12.15    2.93
  24  -2   2   50.80    6.40
 -24  -2  -2   52.90    7.31
 -24  -2  -2   47.78    7.45
 -24   2  -2   50.06    6.60
 -24   2  -2   63.29    6.74
  24   2   2   57.39    5.46
 -27  -3   2   48.53    6.93
  27  -3  -2   51.49    6.73
  27  -3  -2   36.14    6.31
 -27   3   2   58.19    8.83
  27   3  -2   51.25    5.84
  25  -3  -2   13.44    3.11
 -25  -3   2    8.39    3.22
 -25  -3   2   14.75    4.12
  25  -3  -2    9.62    3.57
  25   3  -2   22.87    6.76
  25   3  -2   16.36    3.65
  25   3  -2   12.43    2.90
 -25   3   2   14.53    3.98
 -23  -3   2   48.52    6.36
  23  -3  -2   45.08    5.79
 -23  -3   2   31.86    6.52
 -23   3   2   51.33    6.41
  23   3  -2   44.00    5.51
 -21  -3   2    3.26    3.13
  21  -3  -2    5.01    2.84
 -21  -3   2    7.13    2.89
  21  -3  -2    6.12    2.43
 -21   3   2    7.82    3.09
  21   3  -2   14.89    5.57
  21   3  -2    3.67    2.58
 -19  -3   2   30.43    4.71
  19  -3  -2   35.29    4.46
 -19  -3   2   29.23    5.87
  19  -3  -2   27.22    5.26
  19   3  -2   36.31    4.61
  19   3  -2   27.31    4.72
  17  -3  -2   70.75    8.49
 -17  -3   2   68.64   10.43
  17  -3  -2   81.52    7.48
 -17  -3   2   78.08    7.83
  17   3  -2   68.93    7.74
  17   3  -2   86.67    8.11
 -15  -3   2   77.11    6.77
 -15  -3   2   52.79    7.54
  15  -3  -2   61.45    6.16
  15  -3  -2   62.17    8.14
  15   3  -2   60.20    6.66
  15   3  -2   60.60    6.62
  13  -3  -2  150.02   12.72
 -13  -3   2  151.09   13.12
 -13   3   2  144.82   13.27
  13   3  -2  139.65   13.15
  11  -3  -2   42.82    4.62
  11  -3  -2   49.91    4.80
 -11  -3   2   42.41    6.49
  11  -3  -2   45.67    6.37
 -11  -3   2   54.38    5.32
  11  -3  -2   56.53    5.19
 -11   3   2   46.98    5.06
 -11   3   2   63.46    6.37
 -11   3   2   54.22    4.54
  11   3  -2   43.39    5.24
   9  -3  -2  104.18    8.74
   9  -3  -2   88.16    8.27
   9  -3  -2   84.01    8.40
  -9  -3   2   87.03   10.14
  -9  -3   2   96.45    8.74
   9  -3  -2   93.03   10.08
  -9   3   2  101.52    8.36
   9   3  -2   96.73    8.79
  -9   3   2   95.70    8.76
  -9   3   2  116.20   10.07
  -7  -3   2  256.74   20.25
   7  -3  -2  221.94   19.83
  -7  -3   2  243.54   21.67
   7  -3  -2  222.37   21.50
   7  -3  -2  221.72   20.14
   7  -3  -2  247.74   20.29
  -7   3   2  251.30   20.15
  -7   3   2  244.13   21.39
  -7   3   2  246.20   20.38
   7   3  -2  247.23   20.24
  -5  -3   2  241.56   21.94
   5  -3  -2  247.09   20.75
   5  -3  -2  225.01   21.94
   5  -3  -2  236.26   20.74
  -5  -3   2  259.77   20.57
  -5   3   2  237.48   21.94
   5   3  -2  270.24   20.62
  -5   3   2  237.83   20.74
  -5   3   2  255.32   20.75
  -3  -3   2   72.44    5.93
   3  -3  -2   68.71    8.13
  -3  -3   2   63.76    7.50
   3  -3  -2   59.77    6.41
   3  -3  -2   69.72    6.44
  -3   3   2   62.44    6.26
  -3   3   2   70.52    8.16
  -3   3   2   69.01    6.46
   1  -3  -2  188.42   16.79
  -1  -3   2  202.00   17.50
  -1  -3   2  185.76   16.57
   1  -3  -2  186.01   17.28
   1  -3  -2  200.36   16.48
  -1   3   2  202.91   16.88
   1   3  -2  216.55   18.11
   1   3  -2  204.73   16.26
  -1   3   2  184.37   18.21
  -1  -3  -2  276.84   23.73
  -1  -3  -2  303.77   23.39
   1  -3   2  281.68   23.29
   1   3   2  265.25   24.96
   1   3   2  274.79   23.69
  -1   3  -2  287.26   24.04
  -1   3  -2  278.48   24.08
  -1   3  -2  273.08   22.87
  -3  -3  -2  103.40    9.61
  -3  -3  -2  123.28    9.36
   3  -3   2  102.97    9.00
  -3  -3  -2  100.20   11.07
  -3   3  -2   93.20    9.66
   3   3   2  102.28    9.54
   3   3   2   93.71   11.73
  -3   3  -2  107.24    8.55
   3   3   2  112.05    9.27
  -3   3  -2  100.02    9.71
  -3   3  -2   98.55    8.99
  -5  -3  -2   33.20    3.89
  -5  -3  -2   29.25    5.76
   5  -3   2   28.79    3.30
  -5  -3  -2   28.18    4.01
  -5   3  -2   32.17    3.48
   5   3   2   29.53    5.56
  -5   3  -2   34.74    2.97
  -5   3  -2   31.42    3.79
   5   3   2   30.56    3.82
   5   3   2   32.41    4.08
  -7  -3  -2  299.21   29.27
   7  -3   2  353.71   27.48
  -7  -3  -2  334.73   27.89
  -7   3  -2  339.30   27.68
  -7   3  -2  338.56   27.32
   7   3   2  323.90   27.82
   7   3   2  298.71   27.92
   7   3   2  356.94   29.39
  -7   3  -2  330.22   27.65
   9  -3   2   17.04    2.18
   9  -3   2   13.06    1.86
  -9  -3  -2   18.45    4.74
  -9  -3  -2    8.34    2.51
   9   3   2   11.73    4.05
  -9   3  -2   12.61    2.05
   9   3   2   11.51    2.50
  -9   3  -2   14.38    2.45
   9   3   2    9.30    2.54
  -9   3  -2   11.33    1.85
 -11  -3  -2  115.85   11.43
  11  -3   2  122.79   10.77
 -11  -3  -2  111.85   13.18
 -11   3  -2  115.40   11.00
  11   3   2  147.66   13.33
  11   3   2  123.79   11.38
  11   3   2  118.41   11.42
 -11   3  -2  130.26   10.23
  13  -3   2   89.52    8.64
 -13  -3  -2   91.30   11.31
 -13  -3  -2   98.56    9.43
  13   3   2   92.80    9.18
  13   3   2   94.26    9.40
 -13   3  -2  103.05    8.81
 -13   3  -2   96.50    9.16
 -15  -3  -2   45.34    5.62
  15  -3   2   36.69    4.45
 -15  -3  -2   40.99    7.56
  15  -3   2   33.08    5.05
  15   3   2   53.29    7.72
 -15   3  -2   37.81    4.43
  15   3   2   36.68    4.88
  15   3   2   35.10    5.25
 -15   3  -2   41.71    4.66
 -17  -3  -2   16.43    3.71
 -17  -3  -2   17.97    5.34
  17  -3   2   19.26    3.74
  17  -3   2   19.36    3.26
  17   3   2   15.01    3.81
 -17   3  -2   17.77    3.14
  17   3   2   15.40    3.21
  17   3   2   34.20    6.72
 -17   3  -2   16.10    3.11
  19  -3   2   36.36    5.38
 -19  -3  -2   35.06    5.77
  19  -3   2   38.93    4.93
  19   3   2   43.57    6.11
 -19   3  -2   44.18    5.18
 -19   3  -2   43.42    5.37
  19   3   2   39.67    5.11
 -21  -3  -2    8.06    3.08
 -21  -3  -2   12.17    4.47
  21  -3   2    6.58    2.63
  21  -3   2    7.17    2.51
  21   3   2   15.09    5.44
  21   3   2    7.29    2.94
 -21   3  -2    7.79    2.46
 -21   3  -2    6.05    2.52
  21   3   2   10.09    2.50
 -23  -3  -2   47.95    6.96
  23  -3   2   50.24    6.08
 -23  -3  -2   50.20    8.82
  23  -3   2   45.46    6.10
  23   3   2   55.05    5.83
 -23   3  -2   48.04    6.05
 -23   3  -2   51.47    6.22
  25  -3   2   38.39    5.59
  25  -3   2   28.86    4.88
 -25  -3  -2   32.68    5.66
  25   3   2   33.40    4.43
 -25   3  -2   43.09    5.55
 -25   3  -2   30.79    4.89
  26  -4  -2    2.60    2.28
  26  -4  -2   -1.58    2.01
 -26  -4   2    6.45    2.90
  26   4  -2    1.57    2.28
  26   4  -2   -2.86    4.77
 -26   4   2   -0.25    2.86
 -24  -4   2   45.28    6.95
 -24  -4   2   46.47    6.55
  24  -4  -2   56.55    5.74
  24  -4  -2   32.14    6.85
  24   4  -2   35.39    6.03
 -24   4   2   58.20    7.12
  24   4  -2   48.73    6.06
 -22  -4   2    2.60    2.49
  22  -4  -2    1.25    1.79
 -22  -4   2   -0.41    1.81
  22  -4  -2   -2.38    2.01
  22   4  -2    5.98    2.64
  22   4  -2    4.69    4.56
  22   4  -2   -0.94    2.17
 -22   4   2   -3.54    2.34
  20  -4  -2   24.80    5.68
 -20  -4   2   17.20    5.26
 -20  -4   2   24.59    4.38
  20  -4  -2   24.92    3.75
  20  -4  -2   35.76    4.56
  20   4  -2   25.01    4.51
  20   4  -2   40.74    7.92
  20   4  -2   21.05    4.28
 -20   4   2   32.82    5.35
  18  -4  -2   96.96   11.65
 -18  -4   2  118.75   11.36
 -18  -4   2  101.68   12.07
  18  -4  -2  112.96    9.99
  18   4  -2  113.38   10.72
  18   4  -2  110.28   10.83
 -16  -4   2   70.78    7.40
  16  -4  -2   75.27    6.77
  16  -4  -2   63.74    8.58
  16   4  -2   63.93    7.37
  16   4  -2   71.22    7.77
  14  -4  -2  289.36   24.90
  14  -4  -2  257.85   27.50
 -14  -4   2  296.44   25.48
  14  -4  -2  334.61   25.46
  14   4  -2  309.41   27.69
 -12  -4   2   24.37    5.54
  12  -4  -2   25.62    6.01
  12  -4  -2   20.96    3.38
 -12  -4   2   22.81    3.55
  12  -4  -2   23.60    2.93
 -12   4   2   25.83    2.81
  12   4  -2   25.68    3.83
  12   4  -2   33.22    6.12
 -12   4   2   24.89    4.64
  10  -4  -2    0.95    0.91
  10  -4  -2    1.35    2.71
  10  -4  -2    1.81    1.38
 -10  -4   2    3.16    1.62
 -10  -4   2   -0.41    2.87
  10   4  -2    2.37    1.65
 -10   4   2   -1.47    1.36
 -10   4   2    1.38    1.11
 -10   4   2    0.78    2.17
  10   4  -2   -0.13    3.02
   8  -4  -2   60.36    5.75
   8  -4  -2   49.12    7.16
  -8  -4   2   56.38    5.52
   8  -4  -2   48.55    5.53
  -8  -4   2   56.55    7.61
   8  -4  -2   54.35    4.98
  -8   4   2   52.91    5.75
  -8   4   2   58.19    7.10
   8   4  -2   56.25    5.60
  -8   4   2   61.67    5.53
   8   4  -2   67.59    7.64
  -6  -4   2   39.49    6.16
  -6  -4   2   40.28    3.97
   6  -4  -2   32.42    4.14
   6  -4  -2   37.77    4.23
   6  -4  -2   36.74    6.30
  -6   4   2   35.49    4.12
  -6   4   2   34.28    4.16
  -6   4   2   40.54    6.33
   6   4  -2   44.03    4.16
   6   4  -2   38.24    5.86
   4  -4  -2  128.06   12.42
   4  -4  -2  138.14   12.39
  -4  -4   2  132.74   13.60
  -4  -4   2  142.91   11.92
   4  -4  -2  144.82   11.80
   4  -4  -2  139.48   14.79
  -4   4   2  119.81   12.53
   4   4  -2  154.52   12.04
  -4   4   2  146.96   12.48
  -4   4   2  138.82   14.10
   4   4  -2  154.23   13.80
   2  -4  -2   15.97    2.04
  -2  -4   2   16.31    2.54
  -2  -4   2   12.34    3.75
   2  -4  -2   11.85    2.67
   2  -4  -2   16.03    2.77
  -2   4   2   13.90    4.31
  -2   4   2   11.04    3.85
   2   4  -2   16.75    3.93
   2   4  -2   16.16    1.87
  -2   4   2   15.92    2.79
   0  -4   2   42.62    4.59
   0  -4  -2   41.08    4.84
   0  -4  -2   49.30    4.40
   0  -4  -2   38.27    4.90
   0   4   2   42.40    4.98
   0   4   2   44.94    7.27
   0   4  -2   45.30    3.77
   0   4   2   43.00    6.70
   0   4  -2   43.42    5.85
   0   4  -2   46.28    6.48
   2  -4   2   15.99    2.36
  -2  -4  -2   12.69    2.70
   2   4   2   12.55    4.14
  -2   4  -2   14.95    3.50
   2   4   2   15.11    2.87
   2   4   2   11.87    4.22
  -2   4  -2   12.90    3.29
  -4  -4  -2   88.52    7.54
  -4  -4  -2   77.74    9.56
   4  -4   2   79.55    7.24
  -4   4  -2   77.91    8.23
  -4   4  -2   66.33    7.17
  -4   4  -2   81.96    8.26
   4   4   2   84.69    9.69
   4   4   2   79.15    7.89
   4   4   2   89.83    7.48
   6  -4   2  103.36    8.74
  -6  -4  -2  109.28    9.14
  -6  -4  -2   98.39   11.23
   6   4   2   95.28    9.40
  -6   4  -2   88.58    8.80
   6   4   2   96.64    8.98
  -6   4  -2   97.64    9.41
   6   4   2   95.09   10.99
  -8  -4  -2   46.23    5.20
   8  -4   2   54.23    4.77
  -8  -4  -2   49.14    8.03
   8   4   2   50.86    5.25
   8   4   2   44.93    7.36
   8   4   2   46.13    5.46
  -8   4  -2   52.54    5.23
  -8   4  -2   41.41    4.02
  -8   4  -2   38.38    4.52
  10  -4   2   99.07    8.30
 -10  -4  -2   78.33   11.02
 -10  -4  -2   91.06    8.82
  10   4   2   87.36    8.79
 -10   4  -2  100.91    8.55
 -10   4  -2   77.86    7.75
  10   4   2   90.61   10.89
  10   4   2   87.56    9.00
 -10   4  -2   92.70    8.55
 -12  -4  -2  150.60   14.21
 -12  -4  -2  149.82   16.65
  12  -4   2  144.61   13.23
  12   4   2  157.21   14.32
 -12   4  -2  154.59   13.29
  12   4   2  184.15   16.70
 -12   4  -2  169.20   12.88
  12   4   2  147.82   14.94
 -12   4  -2  146.96   13.05
 -14  -4  -2   38.75    8.27
  14  -4   2   41.16    4.63
 -14  -4  -2   39.92    5.81
  14  -4   2   57.80    5.10
  14   4   2   52.00    8.51
  14   4   2   41.73    5.71
 -14   4  -2   41.82    4.67
  14   4   2   52.21    6.03
 -16  -4  -2   37.32    7.57
 -16  -4  -2   35.29    5.16
  16  -4   2   30.05    4.00
 -16   4  -2   30.91    3.98
  16   4   2   43.23    7.67
  16   4   2   32.31    5.18
 -16   4  -2   34.38    4.24
  16   4   2   33.82    5.04
  18  -4   2   65.89    7.11
 -18  -4  -2   75.13   10.53
 -18  -4  -2   75.60    8.36
 -18   4  -2   71.01    7.22
 -18   4  -2   75.29    7.46
  18   4   2   64.38    8.21
  18   4   2   69.87    7.97
  18   4   2   94.37   10.93
 -20  -4  -2    6.81    3.91
  20  -4   2    2.19    1.93
 -20  -4  -2    2.90    2.71
 -20   4  -2    4.50    2.04
  20   4   2    3.72    2.67
 -20   4  -2    3.94    2.11
  20   4   2    9.20    4.97
  20   4   2    1.13    1.86
 -22  -4  -2    3.80    2.76
 -22  -4  -2   11.17    4.17
  22  -4   2    3.11    2.21
  22   4   2    8.14    5.04
 -22   4  -2   10.00    2.55
  22   4   2    6.32    2.25
 -24  -4  -2   16.66    4.33
  24  -4   2    9.58    3.56
  24  -4   2   15.06    3.23
  24   4   2   21.27    6.60
 -24   4  -2   15.73    5.01
  24   4   2    9.14    2.90
 -24   4  -2   15.68    3.46
 -25  -5   2   49.31    6.57
  25  -5  -2   39.49    4.73
  25  -5  -2   26.13    6.20
  25   5  -2   33.15    5.58
 -25   5   2   46.52    6.94
 -23  -5   2    5.33    2.89
  23  -5  -2    7.01    3.30
  23  -5  -2   -0.20    1.56
  23  -5  -2    4.20    2.59
  23   5  -2    2.51    2.48
 -23   5   2   -1.77    2.86
  23   5  -2   -1.75    4.63
  21  -5  -2    0.13    2.82
 -21  -5   2    4.49    3.38
  21  -5  -2    1.97    2.39
  21  -5  -2    2.52    1.62
 -21  -5   2    1.68    2.16
 -21   5   2   -1.64    2.80
  21   5  -2    1.41    2.38
  21   5  -2   -1.29    4.49
  21   5  -2    3.43    2.52
  19  -5  -2   40.42    7.69
 -19  -5   2   50.19    6.15
  19  -5  -2   49.97    5.19
 -19  -5   2   52.07    8.81
  19   5  -2   49.71    6.52
  19   5  -2   53.85    6.31
  17  -5  -2   64.37    6.52
  17  -5  -2   41.78    8.06
 -17  -5   2   54.30    9.13
  17  -5  -2   42.34    5.39
 -17   5   2   71.76    7.75
 -17   5   2   61.94    4.97
  17   5  -2   44.21    6.51
  15  -5  -2  185.83   16.13
 -15  -5   2  155.33   18.88
  15  -5  -2  158.96   18.51
 -15  -5   2  199.55   17.01
  15  -5  -2  218.56   17.04
 -15   5   2  216.04   16.12
  15   5  -2  175.96   16.99
  13  -5  -2   79.93   10.71
 -13  -5   2   80.45   11.23
 -13  -5   2   89.54    8.84
  13  -5  -2   82.06    8.01
  13  -5  -2  100.59    9.04
 -13   5   2  111.17   10.65
 -13   5   2   89.87    8.29
  13   5  -2  104.94   11.85
  13   5  -2  100.70    9.80
 -11  -5   2   59.23    6.75
  11  -5  -2   62.92    5.96
  11  -5  -2   79.55    7.12
  11  -5  -2   58.20    8.68
 -11  -5   2   59.40    9.47
 -11   5   2   76.71    8.90
  11   5  -2   68.81    7.05
 -11   5   2   70.15    6.58
  11   5  -2   82.80    9.73
  11   5  -2   61.82    7.42
   9  -5  -2  107.28   12.83
   9  -5  -2  119.06   11.06
  -9  -5   2  107.95   13.11
  -9  -5   2  120.97   10.79
  -9   5   2  131.04   10.94
   9   5  -2  107.16   11.50
   9   5  -2  123.78   10.96
  -9   5   2  137.48   13.06
   7  -5  -2  124.78   14.45
   7  -5  -2  142.66   11.95
  -7  -5   2  121.96   14.49
  -7  -5   2  141.72   12.46
   7  -5  -2  137.11   11.92
   7  -5  -2  154.28   12.97
  -7   5   2  152.61   14.88
   7   5  -2  153.29   12.63
  -7   5   2  142.93   12.79
   7   5  -2  165.26   14.94
  -5  -5   2  205.75   19.82
  -5  -5   2  214.19   17.62
   5  -5  -2  201.70   17.34
   5  -5  -2  205.89   18.20
  -5   5   2  202.12   20.02
   5   5  -2  235.50   19.97
   5   5  -2  220.24   17.71
  -5   5   2  192.57   18.11
   3  -5  -2   34.33    3.41
  -3  -5   2   37.91    6.27
  -3  -5   2   29.08    4.10
   3  -5  -2   34.12    4.31
   3   5  -2   39.06    3.50
  -3   5   2   32.42    6.06
  -3   5   2   33.12    4.29
   3   5  -2   41.17    6.10
  -3   5   2   29.79    6.18
  -1  -5   2   44.78    4.61
   1  -5  -2   38.18    3.93
   1  -5  -2   39.10    4.77
   1   5  -2   38.94    6.06
  -1   5   2   33.68    6.67
  -1   5   2   42.82    4.88
   1   5  -2   40.58    3.53
   1   5  -2   38.42    6.00
  -1   5   2   34.87    6.46
  -1  -5  -2   29.07    3.21
  -1  -5  -2   28.44    4.02
   1  -5   2   25.85    3.58
  -1   5  -2   25.94    5.22
  -1   5  -2   23.43    4.82
   1   5   2   28.62    6.01
   1   5   2   25.37    3.67
   1   5   2   31.56    6.23
  -3  -5  -2   14.83    2.46
   3  -5   2   11.37    2.38
   3   5   2   15.13    4.95
   3   5   2   13.73    2.95
  -3   5  -2   11.37    3.41
  -3   5  -2   15.96    3.99
   3   5   2   18.20    5.16
  -3   5  -2   13.13    2.79
   5  -5   2  111.65    9.96
  -5  -5  -2  113.15   10.04
   5   5   2  117.18   10.01
  -5   5  -2   96.74    9.83
  -5   5  -2  107.52   10.16
  -5   5  -2  115.09   11.24
   5   5   2  124.73   12.94
   5   5   2  108.98   12.68
  -5   5  -2  103.26   11.04
  -7  -5  -2   37.97    4.67
   7  -5   2   40.14    4.20
  -7  -5  -2   43.25    7.93
   7   5   2   33.38    7.13
   7   5   2   38.50    4.49
  -7   5  -2   30.50    4.06
  -7   5  -2   29.59    4.16
   7   5   2   39.04    5.10
  -7   5  -2   35.14    5.73
  -7   5  -2   39.79    5.24
  -9  -5  -2    3.83    2.28
   9  -5   2    3.88    1.87
  -9  -5  -2    6.61    5.01
   9   5   2   -1.53    3.75
   9   5   2    2.69    2.55
  -9   5  -2    5.53    2.36
  -9   5  -2    3.67    1.55
 -11  -5  -2   99.59   13.34
  11  -5   2  121.82    9.87
 -11  -5  -2  106.31   10.33
  11   5   2  108.79   10.47
  11   5   2  122.45   13.31
 -11   5  -2   95.41    9.40
  11   5   2   99.90   10.68
 -13  -5  -2   61.62    7.35
  13  -5   2   81.67    6.95
 -13  -5  -2   68.62   10.73
  13   5   2   61.74    7.59
 -13   5  -2   61.09    6.05
  13   5   2   86.68   10.78
  13   5   2   68.12    7.62
 -15  -5  -2   49.20    9.47
 -15  -5  -2   37.60    6.17
  15  -5   2   50.57    5.50
  15   5   2   50.33    6.71
  15   5   2   50.93    9.02
 -15   5  -2   56.34    5.71
  15   5   2   40.69    6.03
  17  -5   2    1.95    2.02
 -17  -5  -2    3.67    2.74
 -17  -5  -2    1.66    3.97
  17   5   2    2.71    4.21
  17   5   2   -0.96    3.57
  17   5   2    2.31    2.26
 -17   5  -2    1.83    1.81
 -19  -5  -2   11.89    4.88
  19  -5   2    6.97    3.08
 -19  -5  -2   11.04    3.57
  19   5   2    5.26    3.08
  19   5   2    6.92    3.04
 -19   5  -2    7.17    2.48
  19   5   2   10.25    5.31
 -21  -5  -2   27.47    6.24
  21  -5   2   11.57    3.46
  21   5   2   10.91    4.40
 -21   5  -2   18.12    3.50
  21   5   2   24.51    7.12
 -22  -6   2   18.04    4.10
  22  -6  -2   14.56    2.66
  22  -6  -2   24.01    4.27
  22   6  -2   20.03    4.21
 -22   6   2   20.54    5.36
  22   6  -2   34.72    8.38
  20  -6  -2    7.75    3.05
  20  -6  -2    7.13    3.92
 -20  -6   2    5.46    3.01
 -20  -6   2   12.56    4.26
 -20   6   2    5.89    3.87
  20   6  -2    7.52    2.72
  20   6  -2    0.97    2.50
  20   6  -2   -3.22    4.66
  18  -6  -2    8.85    1.70
  18  -6  -2    7.28    3.79
  18  -6  -2   10.37    3.06
 -18  -6   2    6.50    2.73
 -18   6   2    9.61    4.00
  18   6  -2    7.47    3.05
  18   6  -2   10.48    3.07
 -18   6   2   10.17    1.46
  18   6  -2   10.69    5.43
 -16  -6   2   10.70    3.01
 -16  -6   2   12.01    5.27
  16  -6  -2   16.19    3.44
  16  -6  -2   15.07    4.99
  16  -6  -2   14.63    1.90
  16   6  -2   10.92    3.61
  16   6  -2   13.03    3.29
 -16   6   2   19.52    5.00
  16   6  -2   21.38    6.47
 -16   6   2   15.90    2.28
  14  -6  -2    1.16    3.64
 -14  -6   2    6.57    4.40
 -14  -6   2    7.78    2.53
  14  -6  -2    4.33    2.39
 -14   6   2    5.41    3.51
  14   6  -2    6.68    2.77
 -14   6   2    5.71    1.79
  14   6  -2    1.13    2.25
  14   6  -2    4.28    4.37
 -12  -6   2   57.66    5.92
  12  -6  -2   44.05    8.44
  12  -6  -2   48.83    4.43
 -12  -6   2   38.73    8.38
 -12   6   2   60.07    8.10
 -12   6   2   60.62    5.70
  12   6  -2   56.50    6.12
  12   6  -2   43.02    6.52
  12   6  -2   70.89   11.78
  10  -6  -2    6.36    4.28
 -10  -6   2    5.83    2.12
 -10  -6   2    3.56    4.25
  10  -6  -2    4.32    2.36
  10  -6  -2    3.54    0.60
  10  -6  -2    3.98    0.68
  10   6  -2    1.93    4.01
  10   6  -2    3.81    2.61
 -10   6   2    0.93    1.76
  10   6  -2    6.78    2.24
 -10   6   2    0.85    3.15
   8  -6  -2  188.29   15.91
   8  -6  -2  181.21   15.90
  -8  -6   2  183.08   19.54
   8  -6  -2  204.31   17.37
  -8  -6   2  193.86   16.74
   8   6  -2  220.36   19.76
   8   6  -2  210.69   16.94
   8   6  -2  179.26   17.79
  -8   6   2  198.71   17.16
  -8   6   2  200.35   19.47
   6  -6  -2  205.03   18.37
  -6  -6   2  218.38   17.63
  -6  -6   2  197.90   20.35
   6  -6  -2  209.05   17.10
   6   6  -2  223.24   20.43
   6   6  -2  224.85   17.75
   6   6  -2  186.91   18.74
  -6   6   2  200.59   18.24
  -6   6   2  202.77   20.44
  -6   6   2  195.70   20.23
   4  -6  -2   59.24    6.72
  -4  -6   2   48.60    6.36
   4  -6  -2   58.23    5.34
   4   6  -2   72.23    9.07
  -4   6   2   63.48    9.07
   4   6  -2   57.52    7.16
   4   6  -2   66.66    5.68
  -4   6   2   58.06    8.63
  -4   6   2   61.43    7.33
  -2  -6   2   29.10    4.61
   2  -6  -2   35.91    3.63
   2  -6  -2   35.57    5.28
  -2   6   2   33.76    7.10
   2   6  -2   40.60    6.95
   2   6  -2   33.72    6.52
   2   6  -2   38.47    5.48
  -2   6   2   34.60    5.02
  -2   6   2   41.37    7.81
   0  -6  -2   88.33    7.63
   0  -6   2   81.74    8.23
   0  -6  -2   85.85    8.62
   0   6  -2   73.28   10.03
   0   6   2   88.52   10.87
   0   6   2   77.14    8.49
   0   6   2   85.33   10.99
   0   6  -2   85.01   10.07
   0   6  -2   82.27   11.55
   2  -6   2  308.67   26.67
  -2  -6  -2  294.55   26.94
  -2  -6  -2  319.68   26.31
   2   6   2  321.33   27.32
   2   6   2  311.48   29.20
   2   6   2  301.09   29.30
  -2   6  -2  313.09   27.14
  -2   6  -2  325.85   28.58
  -2   6  -2  323.31   28.28
  -4  -6  -2  162.94   15.52
  -4  -6  -2  179.00   14.99
   4  -6   2  170.66   15.13
  -4   6  -2  164.29   16.55
   4   6   2  177.51   15.95
  -4   6  -2  174.98   16.89
   4   6   2  171.32   18.16
  -4   6  -2  166.33   15.50
   4   6   2  173.64   18.05
   6  -6   2   10.01    2.59
  -6  -6  -2   10.59    2.53
  -6   6  -2   11.46    2.79
   6   6   2   14.67    2.68
   6   6   2   12.30    3.48
   6   6   2   10.58    5.26
   6   6   2    8.57    5.10
  -6   6  -2    9.55    3.79
  -6   6  -2   12.26    3.93
   8  -6   2   -0.54    1.68
  -8  -6  -2   -0.93    1.77
  -8  -6  -2   -1.52    4.46
  -8   6  -2   -2.19    2.02
   8   6   2   -1.73    1.90
   8   6   2   -3.24    4.12
   8   6   2   -1.53    2.13
  -8   6  -2   -0.26    1.37
  -8   6  -2    1.59    2.61
 -10  -6  -2   16.35    6.22
  10  -6   2   14.21    2.93
 -10  -6  -2   17.95    3.40
  10   6   2   14.13    3.77
 -10   6  -2   22.60    4.43
 -10   6  -2   12.32    3.98
 -10   6  -2   16.57    2.77
  10   6   2   18.14    3.47
  10   6   2   17.79    6.14
 -12  -6  -2   37.58    7.03
  12  -6   2   36.66    4.46
 -12  -6  -2   38.17    8.56
 -12   6  -2   35.70    4.82
 -12   6  -2   26.79    3.63
  12   6   2   34.44    5.06
  12   6   2   27.74    5.14
  14  -6   2   22.50    3.64
 -14  -6  -2   19.59    4.10
 -14  -6  -2   21.70    6.80
 -14   6  -2   20.18    2.65
  14   6   2   21.24    4.57
 -14   6  -2   27.06    4.12
  14   6   2   23.65    4.42
  14   6   2   26.76    6.99
 -16  -6  -2   40.14    8.74
 -16  -6  -2   27.27    5.35
  16  -6   2   39.74    5.04
  16   6   2   37.71    5.98
  16   6   2   41.39    8.60
 -16   6  -2   42.57    5.29
 -18  -6  -2    9.23    3.21
  18  -6   2    7.91    2.75
 -18  -6  -2   15.57    6.43
  18   6   2    7.71    5.05
 -18   6  -2    4.43    2.51
  18   6   2    6.39    2.84
 -20  -6  -2   -1.14    2.24
  20   6   2    2.95    2.77
 -20   6  -2    1.32    2.24
  20   6   2    7.39    5.32
 -21  -7   2    0.64    2.48
  21  -7  -2    3.26    2.77
  21  -7  -2    0.98    3.25
  21   7  -2   -6.94    7.41
 -21   7   2    1.12    3.97
  19  -7  -2    3.76    3.80
 -19  -7   2   10.65    3.24
  19  -7  -2   13.16    3.51
 -19   7   2   10.07    1.56
 -19   7   2    6.45    4.16
  19   7  -2    8.72    2.83
  19   7  -2    9.86    5.58
  17  -7  -2   53.29    6.18
 -17  -7   2   49.08    9.25
  17  -7  -2   30.04    7.34
 -17  -7   2   48.94    6.32
 -17   7   2   44.58    4.79
  17   7  -2   49.30    6.48
 -17   7   2   57.21    7.99
 -15  -7   2    4.19    2.11
  15  -7  -2    6.25    3.89
 -15  -7   2   11.58    4.42
  15  -7  -2    3.83    2.58
  15   7  -2    5.97    5.00
  15   7  -2    4.40    2.92
 -15   7   2    3.76    3.47
  15   7  -2    4.34    2.51
 -15   7   2    5.15    1.95
 -13  -7   2   17.39    3.51
  13  -7  -2   24.79    4.25
  13   7  -2   31.92    7.43
 -13   7   2   19.78    5.74
 -13   7   2   21.02    3.51
  13   7  -2   30.55    4.37
  11  -7  -2   19.93    3.95
 -11  -7   2   14.31    2.88
 -11  -7   2   20.13    6.49
  11   7  -2   29.03    7.12
  11   7  -2   14.47    3.26
 -11   7   2   15.09    5.49
 -11   7   2   14.79    3.16
  11   7  -2   13.22    3.65
   9  -7  -2   12.01    3.40
  -9  -7   2   12.94    5.00
  -9  -7   2   10.89    2.45
  -9   7   2   11.97    2.79
  -9   7   2   20.98    5.84
  -9   7   2   11.07    4.87
   9   7  -2    7.74    3.19
   9   7  -2   18.71    3.11
   9   7  -2   13.63    5.39
   7  -7  -2   41.84    5.38
  -7  -7   2   40.00    4.20
  -7  -7   2   34.73    6.91
  -7  -7   2   32.77    7.35
  -7   7   2   33.88    4.77
   7   7  -2   38.52    4.26
  -7   7   2   31.36    7.03
   7   7  -2   25.66    5.43
  -7   7   2   38.25    7.81
   7   7  -2   41.08    7.78
   5  -7  -2   23.01    4.14
   5  -7  -2   23.94    2.11
  -5  -7   2   18.26    3.92
  -5   7   2   17.88    5.68
   5   7  -2   26.32    2.98
  -5   7   2   22.69    4.03
   5   7  -2   25.44    6.36
  -5   7   2   26.61    6.63
   5   7  -2   15.87    5.88
   5   7  -2   23.02    4.64
   3  -7  -2   83.84    9.22
  -3  -7   2   86.17    9.03
   3  -7  -2   91.45    7.74
   3   7  -2   79.19   11.02
  -3   7   2   90.47    9.24
  -3   7   2   83.61   11.50
   3   7  -2  112.64   11.86
  -3   7   2   89.83   11.52
   3   7  -2   88.60    9.72
   1  -7  -2    6.34    2.83
  -1  -7   2    5.24    2.59
   1  -7  -2    7.30    1.79
   1   7  -2    5.62    4.20
   1   7  -2    4.53    2.84
  -1   7   2    5.76    2.63
   1   7  -2    4.99    4.66
  -1   7   2   10.49    5.01
  -1   7   2    6.15    4.46
  -1  -7  -2   48.13    5.15
  -1  -7  -2   52.75    6.47
   1  -7   2   52.57    6.16
  -1   7  -2   51.94    6.61
   1   7   2   52.72    6.55
  -1   7  -2   49.85    8.08
   1   7   2   46.70    8.82
  -1   7  -2   64.66   12.69
   1   7   2   51.13    9.52
  -3  -7  -2  170.10   13.74
  -3  -7  -2  147.41   14.55
   3  -7   2  161.99   14.24
  -3   7  -2  157.42   14.72
  -3   7  -2  156.52   16.35
   3   7   2  143.88   17.20
   3   7   2  153.23   14.87
  -3   7  -2  147.67   16.92
   3   7   2  154.96   17.06
  -5  -7  -2   47.30    6.54
   5  -7   2   63.63    6.39
  -5  -7  -2   52.06    5.86
   5   7   2   58.87    9.53
  -5   7  -2   52.25    8.10
  -5   7  -2   56.26    8.05
  -5   7  -2   59.19    6.52
   5   7   2   61.65    7.24
   5   7   2   48.62   10.00
   7  -7   2   27.23    4.24
  -7  -7  -2   27.76    4.00
  -7   7  -2   28.92    5.78
   7   7   2   30.54    7.49
  -7   7  -2   26.23    4.20
  -7   7  -2   24.24    5.49
   7   7   2   22.43    7.22
   7   7   2   22.12    4.69
  -9  -7  -2   13.49    3.08
   9  -7   2   12.90    4.45
   9   7   2   12.64    5.51
  -9   7  -2   14.58    2.95
   9   7   2   14.72    3.21
   9   7   2   11.52    5.67
  -9   7  -2   14.86    4.46
  -9   7  -2   13.68    4.02
   9   7   2   12.72    3.59
  11  -7   2    1.11    2.04
 -11  -7  -2    1.04    2.08
 -11   7  -2    1.78    2.73
  11   7   2   -1.32    4.68
  11   7   2    6.65    2.77
  11   7   2    2.40    2.54
  11   7   2    1.83    4.43
 -11   7  -2    0.18    2.23
 -11   7  -2    2.71    1.67
  13  -7   2   17.92    3.53
 -13  -7  -2   22.50    7.28
 -13  -7  -2   19.51    3.67
 -13   7  -2   15.37    4.44
 -13   7  -2   18.37    2.81
  13   7   2   16.15    4.14
  13   7   2   18.12    6.49
  13   7   2   14.30    3.75
 -13   7  -2   23.29    4.29
  15  -7   2    7.78    2.68
 -15  -7  -2    1.69    2.41
 -15   7  -2    2.46    1.07
  15   7   2    3.41    2.84
 -15   7  -2    1.63    2.70
  15   7   2    5.44    4.87
  17  -7   2   13.11    3.47
 -17  -7  -2    8.02    3.01
 -17   7  -2   18.61    4.04
  17   7   2   21.91    6.91
 -17   7  -2   14.21    3.82
  16  -8  -2   18.63    4.23
 -16  -8   2   22.72    4.09
 -16   8   2   20.82    6.22
  16   8  -2   27.36   11.16
 -16   8   2   27.50    3.61
  16   8  -2   13.19    4.40
  14  -8  -2   45.67    6.52
 -14  -8   2   46.69    5.89
  14   8  -2   66.91   10.38
 -14   8   2   47.03    5.81
  14   8  -2   47.38    6.11
 -14   8   2   58.09    8.89
 -14   8   2   65.52   10.04
  12  -8  -2    6.70    3.24
 -12  -8   2    4.60    2.16
 -12   8   2    3.98    4.11
  12   8  -2    9.71    5.22
  12   8  -2   10.93    2.79
 -12   8   2    4.03    4.16
 -12   8   2    1.93    2.15
 -10  -8   2   16.56    3.16
 -10  -8   2   16.01    3.80
  10  -8  -2   20.89    4.33
  10   8  -2   17.14    4.46
  10   8  -2   23.16    3.68
 -10   8   2   30.39    7.43
 -10   8   2   24.68    3.99
  10   8  -2   27.68    7.13
 -10   8   2   26.79    7.10
   8  -8  -2   15.39    3.86
  -8  -8   2   12.02    3.42
  -8   8   2   13.64    5.24
   8   8  -2   21.83    3.00
   8   8  -2   13.79    3.77
  -8   8   2   18.48    6.45
   8   8  -2   12.97    5.37
  -8   8   2   13.54    3.34
   8   8  -2   14.52    6.15
  -6  -8   2   18.43    4.01
   6  -8  -2   17.36    4.00
  -6   8   2   21.78    4.12
   6   8  -2   15.02    4.87
   6   8  -2   26.52    6.97
  -6   8   2   24.88    6.88
   6   8  -2   17.56    2.61
  -6   8   2   21.39    6.07
   6   8  -2   21.68    6.56
   4  -8  -2   27.31    5.07
  -4  -8   2   25.21    4.61
  -4   8   2   23.34    6.65
   4   8  -2   34.16    5.73
  -4   8   2   23.64    4.45
  -4   8   2   29.51    7.30
   4   8  -2   31.11    6.86
  -2  -8   2    5.16    2.69
   2  -8  -2    3.38    2.95
   2  -8  -2    1.90    0.88
   2   8  -2   -1.64    3.27
  -2   8   2    2.65    2.32
   2   8  -2    1.35    2.47
  -2   8   2    1.09    3.73
   2   8  -2    4.24    4.14
  -2   8   2    1.43    3.99
   0  -8   2    7.93    2.91
   0  -8  -2    2.80    2.87
   0  -8  -2    6.06    1.51
   0   8  -2    7.53    4.53
   0   8   2    6.18    3.08
   0   8   2    6.76    4.30
   0   8   2    6.99    4.61
   0   8  -2    4.97    4.01
   0   8  -2    7.49    2.79
  -2  -8  -2    1.97    2.60
   2  -8   2    1.15    2.35
  -2  -8  -2    0.77    1.25
  -2   8  -2    2.20    2.31
  -2   8  -2    3.68    3.47
   2   8   2    1.68    4.06
   2   8   2    0.38    4.16
  -2   8  -2    0.89    3.01
  -4  -8  -2   13.42    3.69
  -4  -8  -2    9.38    2.28
   4  -8   2   17.29    3.61
  -4   8  -2   11.93    4.71
   4   8   2    9.56    5.33
  -4   8  -2   13.36    4.34
   4   8   2    8.22    4.97
  -4   8  -2    4.93    2.60
   4   8   2    5.19    2.83
   6  -8   2   11.86    3.09
  -6  -8  -2    7.09    2.25
  -6  -8  -2    6.52    3.17
   6   8   2   11.84    3.61
   6   8   2    8.22    4.61
  -6   8  -2   12.15    4.82
   6   8   2   12.30    5.61
  -6   8  -2    6.32    3.64
  -6   8  -2   10.42    3.04
  -8  -8  -2    9.77    3.64
   8  -8   2    8.09    2.76
  -8  -8  -2    7.39    2.32
  -8   8  -2   15.20    4.43
  -8   8  -2   11.22    2.82
   8   8   2   10.61    3.48
   8   8   2    0.57    5.52
   8   8   2   11.33    5.45
  -8   8  -2    9.32    4.01
  10  -8   2   11.39    3.05
 -10  -8  -2    7.83    2.42
 -10   8  -2    9.77    3.90
 -10   8  -2   10.93    4.24
  10   8   2   -0.80    4.68
 -10   8  -2    6.72    2.47
  10   8   2    5.87    5.09
 -12  -8  -2    9.43    2.59
  12  -8   2   10.15    2.95
  12   8   2    5.38    4.92
 -12   8  -2    7.26    3.38
 -12   8  -2    5.83    3.19
 -12   8  -2    8.77    2.23
  14  -8   2    6.70    2.91
 -14  -8  -2    5.15    2.58
  14   8   2    8.32    3.41
  14   8   2   11.79    6.02
 -14   8  -2    5.34    1.85
 -14   8  -2    8.91    3.34
 -14   8  -2    3.99    3.03
 -11  -9   2    7.98    3.15
  11  -9  -2   16.51    4.18
  11   9  -2   30.18    7.84
 -11   9   2   13.47    5.46
 -11   9   2   11.87    5.60
  11   9  -2   13.68    2.87
  11   9  -2   15.96    6.14
 -11   9   2   12.09    3.42
   9  -9  -2    8.33    3.62
  -9  -9   2    8.49    3.19
   9   9  -2   15.07    5.78
   9   9  -2    9.55    5.35
  -9   9   2   11.59    5.23
  -9   9   2   12.11    5.72
  -7  -9   2    4.18    2.79
   7  -9  -2    3.73    3.10
  -7   9   2    3.38    2.40
   7   9  -2    7.01    6.93
  -7   9   2    0.50    6.19
  -7   9   2   -0.23    3.77
   7   9  -2   -2.15    3.76
  -5  -9   2   17.31    4.10
   5  -9  -2   23.48    4.86
  -5   9   2   23.51    6.76
  -5   9   2   22.59    4.53
   5   9  -2   17.04    6.42
  -5   9   2   19.13    6.30
  -3  -9   2    3.46    2.79
   3  -9  -2    8.27    3.26
  -3   9   2    2.93    2.66
  -3   9   2   13.47    5.41
  -3   9   2    5.20    4.47
   3   9  -2    6.36    5.33
   3   9  -2    5.55    4.17
   3   9  -2   10.10    4.77
   1  -9  -2   25.65    5.01
   1  -9  -2   25.13    2.39
  -1  -9   2   27.97    4.83
  -1   9   2   25.62    7.15
   1   9  -2   28.68    7.33
   1   9  -2   32.46    6.94
  -1   9   2   28.88    7.09
  -1   9   2   24.79    5.00
   1   9  -2   16.43    4.66
  -1  -9  -2   -1.24    2.50
  -1  -9  -2    3.35    1.12
   1  -9   2    0.74    2.65
   1   9   2   10.55    5.34
  -1   9  -2    8.21    4.33
  -1   9  -2    5.83    3.05
  -1   9  -2    5.16    4.37
   1   9   2    7.22    4.83
  -3  -9  -2    9.30    2.02
   3  -9   2   11.09    3.31
  -3  -9  -2   11.57    3.61
   3   9   2   10.39    5.55
  -3   9  -2    9.61    4.50
  -3   9  -2    9.76    4.67
  -3   9  -2    7.52    3.01
  -5  -9  -2   33.13    4.10
  -5  -9  -2   24.55    5.13
   5  -9   2   36.36    5.41
   5   9   2   36.33    9.18
  -5   9  -2   38.68    8.05
  -5   9  -2   31.60    5.90
  -5   9  -2   32.00    6.85
   7  -9   2    2.31    2.47
  -7  -9  -2    3.36    1.92
  -7  -9  -2    3.05    2.64
  -7   9  -2    2.61    3.90
   7   9   2   11.19    4.82
  -7   9  -2    1.61    2.51
   7   9   2    2.29    6.88
  -7   9  -2    7.52    3.91
  -9  -9  -2   15.88    3.28
  -9  -9  -2   16.99    4.46
   9  -9   2   24.93    4.46
   9   9   2   25.14    6.94
  -9   9  -2   17.81    3.58
  -9   9  -2   23.51    6.10
  30   0  -3    0.57    3.43
 -30   0   3    1.42    2.77
 -30   0   3    6.85    2.37
 -28   0   3   20.97    4.33
 -28   0   3   17.88    4.43
  28   0  -3   14.51    4.19
  28   0  -3   15.30    4.73
 -26   0   3   47.56    6.69
 -26   0   3   62.96    6.64
  26   0  -3   49.02    4.31
  24   0  -3   -0.82    2.64
  24   0  -3    0.00    0.57
 -24   0   3    0.66    2.24
 -24   0   3   -0.34    2.18
  24   0  -3    2.33    2.55
  24   0  -3    1.14    0.93
 -22   0   3  250.77   21.30
  22   0  -3  260.85   19.93
  22   0  -3  223.85   20.22
 -22   0   3  214.22   21.42
  22   0  -3  258.25   21.42
 -20   0   3    3.90    2.45
  20   0  -3    0.54    2.30
  20   0  -3    4.56    2.87
 -20   0   3    2.84    2.27
  20   0  -3    2.92    0.92
  18   0  -3    9.96    3.16
 -18   0   3    8.27    2.67
  18   0  -3   11.43    2.88
 -18   0   3    4.10    2.20
  16   0  -3   82.69    8.29
 -16   0   3   86.76    8.66
 -16   0   3   94.51    8.48
 -14   0   3   27.36    3.12
 -14   0   3   25.86    3.78
  14   0  -3   24.73    3.51
  14   0  -3   34.94    4.33
 -14   0   3   29.68    4.07
 -12   0   3  181.34   14.43
 -12   0   3  139.34   13.97
 -12   0   3  160.70   13.66
 -10   0   3   -1.40    1.63
 -10   0   3    0.22    0.92
  10   0  -3   -0.74    1.43
  10   0  -3    3.74    1.86
 -10   0   3   -0.29    1.54
   8   0  -3  744.06   56.11
  -8   0   3  619.82   55.58
   6   0  -3  115.16    9.88
  -6   0   3  116.29    9.90
   6   0  -3  125.59   10.32
   2   0  -3  147.20   11.67
   2   0  -3  130.50   11.93
   2   0  -3  141.52   11.52
   0   0  -3 2287.53  239.82
   0   0   3 2933.36  241.86
   2   0   3   94.16    8.97
  -2   0  -3  108.09    8.75
  -2   0  -3  106.14    8.90
  -4   0  -3   44.92    5.06
  -4   0  -3   48.93    4.63
   4   0   3   55.88    4.57
   4   0   3   55.09    4.99
  -4   0  -3   49.06    4.93
   6   0   3   17.70    2.80
  -6   0  -3   18.09    2.68
   6   0   3   15.39    1.99
   6   0   3   19.01    2.88
  -6   0  -3   11.93    2.83
  -6   0  -3   15.69    2.18
  -8   0  -3  170.90   14.71
   8   0   3  164.10   14.69
   8   0   3  183.14   14.20
  -8   0  -3  166.23   15.10
  -8   0  -3  160.74   14.32
  10   0   3    2.06    0.76
  10   0   3    1.49    1.49
 -10   0  -3    1.43    1.04
  10   0   3    2.97    1.49
 -10   0  -3    0.78    1.61
 -10   0  -3    0.64    1.71
 -12   0  -3   41.33    4.10
 -12   0  -3   35.69    4.62
  12   0   3   40.83    3.75
 -12   0  -3   35.73    5.18
  12   0   3   41.21    4.79
 -12   0  -3   43.31    4.00
 -14   0  -3  181.25   15.80
  14   0   3  193.15   14.82
 -14   0  -3  152.61   16.12
  16   0   3    8.85    2.60
 -16   0  -3    4.41    2.26
 -16   0  -3    2.55    2.70
  16   0   3    6.29    2.38
  16   0   3    3.77    0.91
  18   0   3   13.46    1.57
 -18   0  -3   12.34    3.70
  18   0   3   18.94    3.52
  18   0   3   11.92    3.25
 -20   0  -3    5.77    2.65
  20   0   3   -2.27    1.62
  20   0   3    0.62    2.26
 -20   0  -3    2.56    2.52
 -22   0  -3   12.31    3.42
  22   0   3   18.98    3.77
  22   0   3   20.97    4.27
 -22   0  -3   17.14    4.33
  24   0   3    0.96    2.02
 -24   0  -3    0.61    2.60
 -29  -1   3    6.96    2.80
  29  -1  -3    4.03    2.93
 -29  -1   3    7.23    4.38
  29   1  -3    3.71    1.40
 -29   1   3    5.78    3.37
  29   1  -3    2.76    1.10
  29   1  -3    1.72    3.83
 -29   1   3    3.53    2.77
 -27  -1   3    4.58    2.54
 -27  -1   3    1.67    2.28
  27  -1  -3   -0.70    2.27
  27   1  -3   -2.40    2.10
  27   1  -3   -0.20    0.97
  27   1  -3    1.89    1.27
 -27   1   3    0.93    2.60
 -27   1   3   -1.07    2.22
  27   1  -3    1.00    3.77
  25  -1  -3    2.74    2.72
  25  -1  -3    1.75    2.25
 -25  -1   3    4.35    2.57
 -25  -1   3    0.65    2.04
  25   1  -3    1.92    3.75
  25   1  -3    3.89    1.48
 -25   1   3    0.36    2.47
  25   1  -3    1.31    2.61
 -25   1   3    6.03    2.72
 -23  -1   3    4.15    2.64
  23  -1  -3    6.64    3.10
  23  -1  -3    5.05    2.74
 -23  -1   3    7.55    2.68
  23   1  -3   10.11    3.00
  23   1  -3   14.12    4.79
  23   1  -3    6.44    1.95
 -23   1   3    7.29    3.12
  21  -1  -3   70.03    6.30
  21  -1  -3   78.62    7.86
  21  -1  -3   64.63    6.13
  21  -1  -3   86.15    8.57
 -21  -1   3   65.54    8.18
 -21  -1   3   90.29    8.12
  21   1  -3   71.18    7.16
 -21   1   3   92.23    8.07
  21   1  -3   79.54    8.01
 -21   1   3   78.06    8.27
  19  -1  -3    2.97    0.68
 -19  -1   3    0.99    2.17
  19  -1  -3    3.75    2.38
 -19  -1   3    2.23    1.96
 -19   1   3    3.13    2.47
  19   1  -3    7.80    3.67
 -19   1   3   -0.93    1.93
  19   1  -3    1.06    2.24
  17  -1  -3    1.05    0.54
  17  -1  -3    0.62    1.81
 -17  -1   3    2.45    1.66
 -17  -1   3    1.21    2.06
  17  -1  -3    2.07    1.97
  17   1  -3    3.84    3.00
 -17   1   3    3.56    2.21
 -17   1   3    3.64    2.07
  17   1  -3    6.41    2.27
  15  -1  -3    4.53    0.81
 -15  -1   3    7.20    1.70
 -15  -1   3    3.39    2.02
 -15  -1   3    2.91    1.87
  15  -1  -3    4.31    1.91
  15  -1  -3    4.49    2.03
 -15   1   3    8.10    2.13
 -15   1   3    5.49    1.48
  15   1  -3    6.11    2.10
 -13  -1   3    2.89    1.96
 -13  -1   3    3.19    1.80
  13  -1  -3    0.85    1.70
  13  -1  -3    2.70    1.70
  13  -1  -3    3.28    0.72
  13  -1  -3    2.95    1.51
  13   1  -3    8.96    2.95
 -13   1   3    1.37    1.24
 -13   1   3    3.54    1.49
 -13   1   3    7.82    2.45
  13   1  -3    4.22    1.87
  11  -1  -3  301.51   25.96
  11  -1  -3  303.39   25.49
 -11  -1   3  349.01   25.77
 -11  -1   3  305.29   25.93
  11  -1  -3  304.57   25.09
  11   1  -3  291.80   25.58
 -11   1   3  288.67   25.31
  -9  -1   3   59.93    5.64
   9  -1  -3   51.19    5.64
   9  -1  -3   53.58    5.06
   9  -1  -3   54.00    4.69
   9   1  -3   51.86    5.15
  -9   1   3   48.86    4.85
   7  -1  -3   40.14    3.57
   7  -1  -3   35.95    4.35
  -7  -1   3   42.25    4.16
  -7   1   3   36.46    3.64
  -5   1   3 1004.73   81.99
  -3  -1   3 8654.10  740.04
   3   1  -3 8735.83  733.85
  -1  -1   3  271.89   21.30
   1  -1  -3  247.68   21.46
  -1   1   3  267.69   21.46
  -1   1   3  243.65   22.02
  -1  -1  -3  319.22   25.17
  -1  -1  -3  299.89   25.14
   1   1   3  297.66   25.81
   1   1   3  277.30   25.62
   1   1   3  331.19   25.15
  -1   1  -3  275.37   24.73
  -1   1  -3  301.82   24.85
  -1   1  -3  324.31   24.76
  -3  -1  -3  102.06    9.33
  -3  -1  -3  113.71    9.48
  -3  -1  -3  101.09   10.04
  -3   1  -3  108.59    9.25
   3   1   3  108.82    9.29
  -3   1  -3  100.67    8.89
   3   1   3  101.51    9.99
   3   1   3  110.49    9.44
   3   1   3   97.43   10.11
  -3   1  -3  112.09    9.00
  -3   1  -3  120.01    8.96
  -5  -1  -3  113.52   10.84
  -5  -1  -3  124.06   11.07
   5  -1   3  131.71   10.89
  -5  -1  -3  113.51   11.74
   5   1   3  122.23   10.80
  -5   1  -3  139.20   10.55
  -5   1  -3  127.15   10.84
   5   1   3  116.52   11.03
  -5   1  -3  126.15   10.69
  -5   1  -3  130.82   10.48
   5   1   3  122.80   11.69
  -7  -1  -3  130.06   13.77
  -7  -1  -3  137.49   12.82
   7  -1   3  144.51   12.84
  -7  -1  -3  142.58   13.05
  -7   1  -3  155.23   12.85
  -7   1  -3  151.36   12.47
   7   1   3  165.37   13.85
  -7   1  -3  154.38   13.16
   7   1   3  149.87   13.08
   7   1   3  148.83   12.75
  -7   1  -3  152.97   12.47
   9  -1   3  114.75   10.27
  -9  -1  -3  111.07   10.45
  -9  -1  -3  107.51   10.19
  -9  -1  -3  109.59   11.30
   9   1   3  119.51   10.08
   9   1   3  117.33   10.51
  -9   1  -3  114.53    9.77
  -9   1  -3  118.39    9.84
  -9   1  -3  118.90   10.35
  -9   1  -3  118.75   10.26
 -11  -1  -3  106.80   10.63
 -11  -1  -3  109.94   11.58
  11  -1   3  111.59   10.49
 -11  -1  -3  112.14   10.42
 -11   1  -3  115.87    9.89
 -11   1  -3  113.41   10.58
  11   1   3  126.74   10.81
 -11   1  -3  113.67   10.44
 -11   1  -3  122.80   10.03
  11   1   3  125.69   10.22
 -13  -1  -3  127.65   13.42
 -13  -1  -3  140.06   12.61
  13  -1   3  145.65   12.42
  13   1   3  148.92   11.91
 -13   1  -3  138.92   11.78
 -13   1  -3  136.44   12.31
 -13   1  -3  125.62   11.48
 -13   1  -3  136.15   12.51
 -15  -1  -3   81.50    8.04
  15  -1   3   81.61    7.50
 -15  -1  -3   65.12    8.88
  15   1   3   78.45    7.07
  15   1   3   79.52    8.08
 -15   1  -3   79.25    7.72
 -15   1  -3   71.91    7.94
  17  -1   3  123.49   11.56
 -17  -1  -3  101.07   12.37
  17  -1   3  134.77   11.34
 -17   1  -3  116.02   11.38
  17   1   3  123.04   10.61
  17   1   3  126.23   11.83
  19  -1   3   22.30    4.06
 -19  -1  -3   19.65    4.83
 -19  -1  -3   22.19    4.25
  19  -1   3   22.46    3.60
  19   1   3   22.86    2.71
 -19   1  -3   22.75    4.39
  19   1   3   19.77    4.14
  21  -1   3    9.91    2.76
  21  -1   3   12.65    3.19
 -21  -1  -3    9.59    3.20
 -21  -1  -3    3.55    3.11
  21   1   3   15.07    3.77
 -21   1  -3    7.81    3.04
  21   1   3   18.74    4.23
 -21   1  -3   12.22    3.13
  21   1   3    8.39    1.51
  23  -1   3   10.86    2.88
 -23  -1  -3   13.39    3.77
  23  -1   3   13.82    3.47
 -23  -1  -3   16.62    3.65
  23   1   3    7.67    1.36
 -23   1  -3    8.15    2.93
 -23   1  -3   13.20    3.52
  23   1   3   10.45    3.78
 -25  -1  -3   30.26    5.13
  25  -1   3   17.80    3.87
  25   1   3   28.66    5.36
 -25   1  -3   20.00    4.17
  28  -2  -3   -2.12    1.93
 -28  -2   3    6.71    2.55
  28  -2  -3    0.15    2.28
  28   2  -3    2.67    1.80
  28   2  -3   -3.99    4.07
 -28   2   3   -4.05    2.00
 -26  -2   3   10.89    3.43
 -26  -2   3   11.00    3.47
  26  -2  -3    9.13    3.41
  26  -2  -3    6.21    3.04
  26   2  -3    9.57    3.24
  26   2  -3   12.13    6.28
 -26   2   3   11.30    3.55
  26   2  -3   12.61    2.67
 -24  -2   3   12.69    3.35
  24  -2  -3   11.97    3.59
  24  -2  -3   13.85    3.31
 -24  -2   3    7.46    3.32
  24   2  -3   23.79    6.36
  24   2  -3   10.40    2.64
  24   2  -3   14.67    3.61
 -24   2   3   13.49    3.89
  22  -2  -3    1.13    2.29
 -22  -2   3   -2.22    2.12
 -22  -2   3    0.66    2.49
  22  -2  -3    3.44    2.37
 -22   2   3    4.18    2.81
  22   2  -3   -0.64    2.16
  22   2  -3    4.52    4.56
  22   2  -3    2.72    1.84
  20  -2  -3   59.77    7.30
 -20  -2   3   51.05    7.30
  20  -2  -3   59.41    6.59
 -20  -2   3   69.06    6.79
  20   2  -3   75.60    7.22
 -18  -2   3   61.65    7.83
  18  -2  -3   71.42    5.95
  18  -2  -3   64.05    7.68
  18  -2  -3   81.85    7.34
 -18  -2   3   72.02    7.40
  18   2  -3   72.58    7.52
  16  -2  -3   73.48    6.94
  16  -2  -3   68.71    5.98
  16  -2  -3   66.63    7.55
 -16  -2   3   57.85    7.46
 -16  -2   3   81.53    7.27
  16   2  -3   76.73    7.27
  14  -2  -3  156.26   13.38
  14  -2  -3  148.54   14.61
  14  -2  -3  172.78   13.97
 -14  -2   3  188.33   14.33
 -14  -2   3  146.66   14.61
  14   2  -3  180.37   14.26
 -14   2   3  146.31   13.73
  12  -2  -3   77.95    7.05
 -12  -2   3   66.32    7.76
  12  -2  -3   69.63    6.59
 -12  -2   3   92.66    7.48
  12   2  -3   85.13    7.39
  10  -2  -3    7.01    2.73
  10  -2  -3    8.11    1.83
 -10  -2   3   10.49    2.28
  10  -2  -3    7.34    1.44
  10  -2  -3   13.97    2.29
 -10  -2   3    8.22    2.68
 -10   2   3    6.71    1.83
  10   2  -3   14.30    3.79
  10   2  -3    6.47    2.00
 -10   2   3   10.31    3.06
 -10   2   3    9.96    1.50
  -8  -2   3   29.70    4.75
  -8  -2   3   38.46    4.05
   8  -2  -3   40.41    3.90
   8  -2  -3   32.08    5.05
   8  -2  -3   28.18    3.45
  -8   2   3   30.91    3.64
   8   2  -3   28.03    3.71
  -8   2   3   39.08    3.45
  -8   2   3   39.76    5.20
   6  -2  -3  156.43   13.26
   6  -2  -3  148.49   13.20
   6  -2  -3  151.84   14.37
  -6  -2   3  150.97   13.87
  -6   2   3  171.00   13.21
   6   2  -3  141.74   13.12
  -6   2   3  153.56   13.29
  -6   2   3  174.13   14.43
   4  -2  -3  155.31   13.00
  -4  -2   3  164.94   13.61
   4  -2  -3  160.28   13.07
   4  -2  -3  148.46   14.07
  -4   2   3  151.10   14.02
  -4   2   3  137.21   12.95
  -4   2   3  170.55   13.06
   4   2  -3  136.78   12.77
   2  -2  -3   55.85    6.59
   2  -2  -3   51.87    5.34
   2  -2  -3   58.50    5.49
  -2  -2   3   59.55    5.77
  -2   2   3   63.05    6.77
  -2   2   3   61.49    5.48
   0  -2   3 1327.08  109.19
   0   2   3 1374.35  110.39
   0   2   3 1313.11  110.12
  -2  -2  -3  214.01   18.61
   2  -2   3  218.44   18.01
  -2  -2  -3  235.67   18.52
   2   2   3  212.66   19.68
  -2   2  -3  224.08   18.16
  -2   2  -3  211.94   18.06
   2   2   3  197.73   19.44
  -2   2  -3  207.93   18.17
  -2   2  -3  224.97   18.13
   2   2   3  239.57   18.58
  -4  -2  -3  663.74   59.11
   4  -2   3  772.07   57.71
  -4  -2  -3  657.63   58.21
  -4  -2  -3  734.07   58.23
   4   2   3  716.43   58.22
  -4   2  -3  770.56   57.62
  -4   2  -3  661.28   57.80
   4   2   3  674.06   59.08
   4   2   3  676.34   58.14
  -4   2  -3  727.57   57.84
  -6  -2  -3  121.62   12.00
  -6  -2  -3  126.18   13.24
   6  -2   3  123.68   11.39
   6  -2   3  155.67   11.48
  -6  -2  -3  138.45   12.12
  -6   2  -3  121.55   11.56
   6   2   3  130.12   13.11
   6   2   3  141.64   12.03
  -6   2  -3  147.43   11.35
   6   2   3  132.82   12.04
  -6   2  -3  149.43   11.67
   8  -2   3   15.00    2.29
  -8  -2  -3   18.37    2.83
   8  -2   3   18.08    2.54
  -8  -2  -3   14.96    2.79
  -8  -2  -3   12.59    3.93
   8   2   3   20.44    4.20
   8   2   3   17.29    2.69
  -8   2  -3   17.06    2.21
  -8   2  -3   18.34    2.09
  -8   2  -3   16.54    2.61
   8   2   3   16.20    2.85
  -8   2  -3   18.63    1.84
  10  -2   3  110.54    9.68
 -10  -2  -3  105.33    9.96
  10  -2   3  107.24    9.67
 -10  -2  -3  106.15   10.11
 -10  -2  -3  111.26   11.64
  10   2   3  105.53    9.80
 -10   2  -3  104.31    9.42
  10   2   3  119.52   11.30
 -10   2  -3  115.17    9.09
 -10   2  -3   97.22    9.56
  10   2   3   95.81    9.96
 -10   2  -3  112.42    9.49
 -12  -2  -3    8.97    3.97
  12  -2   3    6.88    1.89
  12  -2   3    9.44    2.21
 -12  -2  -3   10.09    2.60
  12   2   3    7.47    2.52
 -12   2  -3   10.28    2.05
 -12   2  -3   10.09    2.17
 -12   2  -3    6.60    1.64
  12   2   3    6.81    1.87
  12   2   3    9.66    3.62
 -12   2  -3    8.12    1.06
  14  -2   3   27.69    3.90
 -14  -2  -3   27.97    5.81
 -14  -2  -3   28.86    4.46
 -14   2  -3   28.30    3.86
  14   2   3   29.23    3.71
  14   2   3   22.95    3.97
 -14   2  -3   26.34    3.66
 -16  -2  -3   47.53    7.99
  16   2   3   65.38    6.01
 -16   2  -3   50.06    6.09
  16   2   3   72.53    7.01
 -16   2  -3   51.90    6.10
  18  -2   3    6.35    2.43
  18  -2   3    4.69    2.78
 -18  -2  -3    3.50    2.65
 -18  -2  -3    4.76    3.59
  18   2   3    5.32    3.48
 -18   2  -3    4.00    1.98
  18   2   3    2.92    2.58
  18   2   3    3.22    1.66
 -18   2  -3    3.63    2.17
  20  -2   3   33.09    4.65
  20  -2   3   22.08    4.14
 -20  -2  -3   30.82    6.50
 -20  -2  -3   28.26    4.85
 -20   2  -3   27.89    4.73
  20   2   3   29.94    3.73
 -20   2  -3   27.50    4.64
  20   2   3   34.88    5.38
 -22  -2  -3   16.05    4.07
  22  -2   3   11.14    3.02
 -22  -2  -3   18.08    5.15
  22  -2   3   17.19    3.57
 -22   2  -3   11.67    3.18
  22   2   3   15.73    2.50
  22   2   3   22.37    5.41
 -22   2  -3   12.80    3.36
 -24  -2  -3    8.11    3.06
  24  -2   3    2.95    2.82
  24  -2   3    3.26    2.16
  24   2   3   -0.83    3.72
 -24   2  -3    5.34    2.51
 -24   2  -3    2.88    2.18
  24   2   3    2.65    1.39
  27  -3  -3    4.82    3.09
  27  -3  -3   12.46    3.17
 -27  -3   3   10.11    4.04
 -27  -3   3   13.75    5.27
 -27   3   3   10.62    3.91
  27   3  -3   11.86    2.95
  27   3  -3   26.52    7.64
  25  -3  -3    3.43    2.58
 -25  -3   3    5.38    2.88
  25  -3  -3    4.12    2.28
 -25  -3   3   10.45    3.63
  25   3  -3    2.30    2.52
  25   3  -3    2.82    5.31
  25   3  -3    5.37    2.40
  23  -3  -3   15.07    3.17
 -23  -3   3   10.53    3.71
 -23  -3   3   13.15    3.49
  23  -3  -3    9.60    3.61
  23   3  -3   13.89    3.55
 -23   3   3   21.66    4.60
  23   3  -3   11.45    3.07
  21  -3  -3   67.50    6.32
 -21  -3   3   41.10    6.96
  21  -3  -3   47.64    7.00
  21   3  -3   59.17    6.65
  21   3  -3   60.48    6.58
  19  -3  -3   31.05    3.93
 -19  -3   3   23.93    3.97
 -19  -3   3   15.25    4.45
  19  -3  -3   22.98    4.76
  19   3  -3   19.53    3.71
  19   3  -3   27.22    4.33
  17  -3  -3   18.76    3.00
 -17  -3   3   12.69    3.95
 -17  -3   3   16.99    3.26
  17  -3  -3   17.11    1.97
  17  -3  -3   15.83    4.19
  17   3  -3   19.68    3.45
  15  -3  -3   26.71    3.39
  15  -3  -3   31.39    3.70
 -15  -3   3   26.59    3.82
  15  -3  -3   22.82    2.64
  15  -3  -3   20.94    4.64
 -15  -3   3   18.91    4.43
  15   3  -3   23.05    3.68
  13  -3  -3  108.60   10.16
 -13  -3   3  131.62   10.89
  13  -3  -3  124.69   10.43
  13  -3  -3  110.71   11.82
  13   3  -3  122.08   10.82
 -11  -3   3  104.96    9.32
  11  -3  -3   92.64    8.84
  11  -3  -3  121.65    9.35
 -11  -3   3   94.95   10.36
  11  -3  -3  103.72   10.68
  11  -3  -3   93.51    8.88
 -11   3   3  101.76    9.24
  11   3  -3  102.77    9.28
   9  -3  -3   26.12    3.13
  -9  -3   3   17.75    3.01
   9  -3  -3   18.45    2.74
   9  -3  -3   19.11    2.51
  -9  -3   3   18.87    4.30
  -9   3   3   28.17    4.77
  -9   3   3   24.42    2.68
  -9   3   3   21.07    3.12
   9   3  -3   22.75    3.06
  -7  -3   3   89.86    9.49
   7  -3  -3   88.07    8.17
   7  -3  -3   84.82   10.61
   7  -3  -3   86.77    8.20
  -7  -3   3   95.87    8.11
  -7   3   3  101.30    9.83
  -7   3   3   87.75    8.27
   7   3  -3   86.03    8.02
  -7   3   3   89.26    8.08
  -5  -3   3    1.22    2.79
   5  -3  -3   -0.39    1.66
   5  -3  -3    1.07    1.48
   5  -3  -3    1.64    3.47
  -5   3   3    1.78    2.88
   5   3  -3    3.13    1.26
   5   3  -3    2.09    2.85
  -5   3   3    1.55    1.52
  -5   3   3    0.91    1.58
   3  -3  -3  132.30   11.68
   3  -3  -3  133.41   11.76
  -3  -3   3  136.26   12.52
   3  -3  -3  124.62   13.89
  -3   3   3  131.60   13.38
   3   3  -3  122.62   11.14
  -3   3   3  146.96   11.79
  -1  -3   3  413.11   34.34
   1  -3  -3  391.02   33.94
   1  -3  -3  445.64   33.77
  -1  -3   3  359.92   33.77
   1  -3  -3  391.21   34.06
  -1   3   3  441.28   35.69
  -1   3   3  443.63   34.12
  -1   3   3  437.62   35.47
   1   3  -3  367.94   33.37
  -1  -3  -3  365.91   31.56
   1  -3   3  352.79   31.16
  -1   3  -3  366.87   31.64
   1   3   3  396.30   31.59
   1   3   3  380.54   33.64
  -1   3  -3  393.09   31.58
   1   3   3  382.12   33.03
   3  -3   3   96.01    8.21
  -3  -3  -3   94.02    8.95
  -3  -3  -3   98.19    8.71
   3   3   3   97.64    8.92
  -3   3  -3  100.15    8.04
  -3   3  -3   82.68    8.21
   3   3   3  110.05    8.75
   3   3   3   92.22   10.48
  -3   3  -3   89.18    8.68
   3   3   3   92.47   10.49
  -3   3  -3   97.36    8.75
  -5  -3  -3   19.29    3.25
   5  -3   3   24.64    2.43
  -5  -3  -3   24.87    3.35
  -5  -3  -3   17.79    4.74
  -5   3  -3   17.91    2.22
  -5   3  -3   21.34    2.56
  -5   3  -3   20.61    2.56
   5   3   3   15.26    4.50
   5   3   3   23.16    3.14
   7  -3   3   13.91    1.85
  -7  -3  -3   15.62    2.71
  -7  -3  -3    9.41    2.36
  -7  -3  -3    9.53    3.92
   7   3   3   11.13    2.37
   7   3   3   10.84    4.00
  -7   3  -3   10.02    1.71
  -7   3  -3   12.29    2.09
   7   3   3   13.75    2.49
  -7   3  -3   12.01    1.69
  -9  -3  -3  127.61   12.37
  -9  -3  -3  136.21   12.37
  -9  -3  -3  130.21   14.01
   9  -3   3  122.35   11.83
   9   3   3  150.81   14.04
  -9   3  -3  133.22   11.89
   9   3   3  129.03   12.24
  -9   3  -3  138.27   11.70
   9   3   3  130.39   12.26
  -9   3  -3  153.54   11.33
  11  -3   3   69.86    6.67
 -11  -3  -3   78.71    7.58
 -11  -3  -3   59.88    9.17
  11  -3   3   61.81    6.84
 -11   3  -3   75.17    6.07
  11   3   3   84.23    9.37
 -11   3  -3   80.18    6.57
 -11   3  -3   64.69    6.73
 -11   3  -3   70.41    6.71
  11   3   3   59.55    7.10
  11   3   3   78.54    7.53
 -13  -3  -3   -0.47    2.28
  13  -3   3   -2.65    1.29
 -13  -3  -3    1.85    3.75
  13  -3   3   -0.25    1.46
  13   3   3    1.67    2.47
  13   3   3    0.06    3.50
 -13   3  -3   -1.81    1.47
  13   3   3   -0.02    1.83
 -13   3  -3    1.44    1.27
  15  -3   3    5.96    2.19
 -15  -3  -3    7.23    4.35
  15  -3   3    5.66    2.10
 -15  -3  -3    5.02    3.32
  15   3   3   16.07    4.95
  15   3   3    5.85    2.70
 -15   3  -3    7.48    2.19
 -15   3  -3    7.01    1.88
  15   3   3    4.78    2.08
 -17  -3  -3   26.73    6.24
 -17  -3  -3   29.60    4.71
  17  -3   3   24.50    4.09
  17  -3   3   26.84    4.63
 -17   3  -3   22.28    3.63
  17   3   3   26.97    4.02
 -17   3  -3   30.77    4.04
  17   3   3   38.25    5.22
  19  -3   3   16.12    3.41
 -19  -3  -3   17.79    4.13
 -19  -3  -3   22.71    6.84
  19  -3   3   18.71    3.33
 -19   3  -3   17.11    3.30
  19   3   3   15.58    3.17
  19   3   3   18.73    4.25
 -19   3  -3   27.56    3.95
  19   3   3   26.78    5.97
 -21  -3  -3   32.57    5.45
  21  -3   3   28.12    4.41
  21  -3   3   34.58    4.80
 -21  -3  -3   32.08    6.88
 -21   3  -3   29.29    4.47
  21   3   3   32.84    4.45
 -21   3  -3   30.18    4.75
  21   3   3   48.34    8.04
 -23  -3  -3   20.89    4.67
  23  -3   3   17.93    3.80
  23  -3   3   21.08    4.09
 -23   3  -3   27.69    4.31
  23   3   3   32.65    7.01
 -23   3  -3   26.68    4.24
  23   3   3   19.39    3.52
 -26  -4   3   15.41    4.35
 -26  -4   3   15.08    3.56
  26  -4  -3    6.60    3.42
  26  -4  -3   13.12    3.06
  26   4  -3    9.71    3.11
  26   4  -3   24.58    7.66
 -26   4   3   13.75    4.47
 -24  -4   3    0.26    2.36
  24  -4  -3    0.36    2.05
  24  -4  -3    0.89    2.75
 -24  -4   3    4.78    2.50
  24   4  -3    3.74    2.17
 -24   4   3   -0.32    2.94
  24   4  -3    1.25    2.17
  24   4  -3    2.51    4.70
 -22  -4   3   24.64    4.57
  22  -4  -3   35.32    4.76
 -22  -4   3   23.12    5.49
  22  -4  -3   20.26    5.37
  22  -4  -3   30.57    4.17
  22   4  -3   23.25    4.50
  22   4  -3   24.63    4.45
  20  -4  -3    3.21    3.25
  20  -4  -3    9.79    2.52
  20  -4  -3   12.07    3.03
 -20  -4   3    7.17    3.54
 -20  -4   3   10.86    3.16
 -20   4   3   15.75    4.37
  20   4  -3   20.35    8.97
  20   4  -3    9.83    2.92
  20   4  -3   11.31    2.98
  18  -4  -3   37.98    4.13
 -18  -4   3   32.10    4.69
 -18  -4   3   24.19    5.77
  18  -4  -3   25.48    5.68
  18   4  -3   27.17    4.49
  18   4  -3   30.32    4.72
 -16  -4   3   64.14    7.14
  16  -4  -3   56.32    8.50
  16  -4  -3   86.43    7.33
  16  -4  -3   65.65    6.61
  16   4  -3   63.90    7.19
 -14  -4   3    3.99    3.41
  14  -4  -3    3.29    2.24
  14  -4  -3    0.50    2.85
 -14  -4   3   -0.31    1.83
  14  -4  -3    2.29    1.49
  14   4  -3    4.39    3.98
 -14   4   3    4.32    1.20
 -14   4   3    2.15    2.92
  14   4  -3   -0.83    1.80
  12  -4  -3  222.82   22.65
 -12  -4   3  260.26   21.08
  12  -4  -3  250.42   21.05
  12  -4  -3  244.56   20.56
  12   4  -3  246.33   21.06
  10  -4  -3   32.87    3.94
  10  -4  -3   34.22    4.09
 -10  -4   3   31.37    6.02
 -10  -4   3   36.97    4.10
  10  -4  -3   32.84    3.52
  10  -4  -3   36.43    6.40
 -10   4   3   36.37    3.81
  10   4  -3   32.30    4.04
  10   4  -3   39.61    6.15
 -10   4   3   39.16    6.18
   8  -4  -3   92.33   10.73
  -8  -4   3  110.12    8.85
   8  -4  -3   87.05    8.83
  -8  -4   3   83.92   10.26
   8  -4  -3   99.95    8.99
  -8   4   3  100.70    8.85
   8   4  -3   91.24    8.70
  -8   4   3  104.57   10.69
   8   4  -3  116.55   10.76
  -8   4   3   90.90    8.99
   6  -4  -3  170.98   15.60
  -6  -4   3  164.02   16.73
   6  -4  -3  169.72   15.55
   6  -4  -3  177.49   17.32
   6   4  -3  188.35   15.26
  -6   4   3  188.64   15.60
  -6   4   3  163.51   15.52
   6   4  -3  209.45   16.97
  -6   4   3  187.31   17.36
  -4  -4   3   50.76    6.75
   4  -4  -3   52.22    5.61
   4  -4  -3   46.41    5.57
   4  -4  -3   52.67    5.02
   4  -4  -3   50.91    7.44
  -4   4   3   58.11    5.67
   4   4  -3   64.75    6.93
   4   4  -3   59.04    5.07
  -4   4   3   52.85    7.48
   2  -4  -3  241.68   19.29
   2  -4  -3  215.41   19.79
   2  -4  -3  225.70   19.70
  -2  -4   3  224.82   20.45
  -2  -4   3  217.86   19.40
  -2   4   3  229.74   21.52
  -2   4   3  238.81   19.83
  -2   4   3  216.99   21.13
   2   4  -3  256.05   20.54
   0  -4  -3  183.63   14.65
   0  -4   3  168.15   14.56
   0  -4  -3  159.40   15.05
   0  -4  -3  154.52   14.87
   0   4  -3  178.30   14.08
   0   4   3  167.21   16.74
   0   4   3  177.48   15.11
   0   4  -3  179.23   15.53
   0   4   3  160.80   16.48
  -2  -4  -3  238.82   21.03
  -2  -4  -3  263.31   20.63
   2  -4   3  245.70   20.38
  -2   4  -3  238.29   21.31
   2   4   3  230.39   22.38
  -2   4  -3  241.75   19.86
  -2   4  -3  232.80   19.84
  -2   4  -3  252.00   21.24
   2   4   3  232.59   22.59
   2   4   3  255.06   21.04
   4  -4   3   44.23    4.38
  -4  -4  -3   46.33    4.85
  -4  -4  -3   48.89    5.16
   4   4   3   41.74    4.71
  -4   4  -3   49.82    3.85
   4   4   3   48.36    5.24
  -4   4  -3   36.01    4.32
  -4   4  -3   42.50    5.12
   4   4   3   43.89    7.11
   4   4   3   43.96    7.05
  -4   4  -3   44.04    5.28
  -6  -4  -3    7.53    2.25
  -6  -4  -3   12.55    4.50
   6  -4   3    8.30    1.65
  -6  -4  -3    6.03    2.19
  -6   4  -3    8.54    1.88
   6   4   3    9.63    2.27
  -6   4  -3    6.64    2.22
   6   4   3    6.99    2.33
   6   4   3    6.00    3.97
  -6   4  -3    7.03    1.91
  -6   4  -3    8.19    1.20
   8  -4   3  480.27   37.05
  -8  -4  -3  413.70   39.52
  -8  -4  -3  439.92   37.60
   8   4   3  460.88   39.52
  -8   4  -3  459.56   37.19
  -8   4  -3  422.47   37.28
   8   4   3  442.57   37.81
  -8   4  -3  465.80   36.80
   8   4   3  429.35   37.51
 -10  -4  -3  238.05   20.64
 -10  -4  -3  218.62   22.72
  10   4   3  235.17   20.59
  10   4   3  261.17   22.78
 -10   4  -3  217.98   20.17
 -10   4  -3  243.81   19.75
  12  -4   3   13.89    2.32
 -12  -4  -3   11.56    3.19
 -12  -4  -3   10.81    5.34
 -12   4  -3    8.80    1.99
 -12   4  -3   13.41    2.15
  12   4   3   11.28    3.24
  12   4   3   11.65    2.98
 -12   4  -3    9.71    1.34
  12   4   3    5.90    4.53
 -14  -4  -3   49.66    9.37
  14  -4   3   46.90    6.02
 -14  -4  -3   52.04    6.63
  14   4   3   52.02    6.52
 -14   4  -3   64.33    5.75
 -14   4  -3   61.08    5.79
  14   4   3   61.99    9.02
  14   4   3   60.39    6.86
 -16  -4  -3    9.45    3.34
 -16  -4  -3   15.23    5.57
  16  -4   3   11.06    2.79
  16   4   3   17.41    5.58
  16   4   3   15.21    3.66
 -16   4  -3   16.20    2.72
 -16   4  -3   17.78    2.74
  16   4   3    9.15    2.93
  18  -4   3   36.05    5.40
 -18  -4  -3   43.76    8.52
 -18  -4  -3   44.20    6.28
 -18   4  -3   45.92    4.98
  18   4   3   42.58    5.48
 -18   4  -3   39.45    4.80
  18   4   3   41.46    6.26
 -20  -4  -3   47.32    8.81
 -20  -4  -3   47.35    6.93
  20  -4   3   48.91    5.40
 -20   4  -3   42.51    5.35
  20   4   3   44.55    5.75
 -20   4  -3   54.20    5.64
 -22  -4  -3   16.02    4.25
  22  -4   3    6.91    2.63
 -22  -4  -3   15.76    4.17
 -22   4  -3   10.06    2.78
  22   4   3   13.62    5.94
  22   4   3   11.50    3.07
 -22   4  -3   12.49    2.86
  25  -5  -3   12.02    2.76
  25  -5  -3    6.97    3.69
  25   5  -3   13.04    3.64
 -25   5   3   16.78    5.30
  25   5  -3   30.68    8.08
  23  -5  -3   34.19    7.07
  23  -5  -3   35.52    4.79
 -23  -5   3   42.93    6.77
 -23  -5   3   38.16    5.78
  23   5  -3   33.61    5.63
 -23   5   3   58.75    9.26
  23   5  -3   32.86    5.60
  21  -5  -3   15.07    5.04
  21  -5  -3   19.02    3.13
 -21  -5   3   19.26    3.79
 -21  -5   3   18.75    5.13
  21  -5  -3   21.72    3.98
  21   5  -3   34.42    7.93
 -21   5   3   30.68    5.71
  21   5  -3   15.81    3.90
  19  -5  -3   36.94    7.44
  19  -5  -3   43.97    4.87
  19  -5  -3   53.88    5.87
 -19  -5   3   46.93    5.71
 -19  -5   3   40.11    7.47
  19   5  -3   38.68    6.14
  19   5  -3   37.18    5.73
  19   5  -3   64.20    9.23
 -17  -5   3   14.04    3.16
 -17  -5   3   11.93    4.67
  17  -5  -3    5.38    4.18
  17  -5  -3   13.49    2.39
  17  -5  -3   13.06    3.01
  17   5  -3   11.39    3.00
 -17   5   3   16.32    2.03
  17   5  -3   22.96    6.35
  17   5  -3    9.52    3.15
 -17   5   3   21.63    4.83
  15  -5  -3   29.51    3.43
  15  -5  -3   19.62    5.84
 -15  -5   3   24.42    6.13
 -15  -5   3   29.31    4.32
  15  -5  -3   33.82    5.31
 -15   5   3   43.44    6.63
  15   5  -3   25.70    4.24
  15   5  -3   21.55    4.44
 -13  -5   3  295.99   24.60
  13  -5  -3  302.76   24.72
 -13  -5   3  248.16   26.38
  13  -5  -3  260.73   26.63
  13  -5  -3  283.30   23.95
 -13   5   3  326.98   24.29
  13   5  -3  275.51   24.64
 -11  -5   3   59.59    6.27
  11  -5  -3   59.40    8.67
  11  -5  -3   61.19    6.60
  11  -5  -3   55.41    5.62
 -11  -5   3   55.74    8.64
  11   5  -3   57.65    6.44
  11   5  -3   77.23    9.23
 -11   5   3   68.29    6.30
 -11   5   3   71.38    8.77
  -9  -5   3  190.77   14.30
   9  -5  -3  159.81   16.63
   9  -5  -3  150.78   13.63
  -9  -5   3  144.05   16.21
   9  -5  -3  139.88   14.31
  -9   5   3  177.27   14.41
  -9   5   3  178.23   16.56
   9   5  -3  164.15   14.25
   7  -5  -3  145.56   14.76
  -7  -5   3  175.29   14.38
  -7  -5   3  161.94   17.55
   7  -5  -3  164.95   14.87
   7  -5  -3  154.59   16.73
   7   5  -3  177.24   14.49
  -7   5   3  165.63   16.87
  -7   5   3  186.56   14.94
  -5  -5   3   70.21    8.71
   5  -5  -3   70.22    6.40
   5  -5  -3   63.30    7.19
   5  -5  -3   65.74    7.19
  -5   5   3   83.82    9.67
  -5   5   3   75.38    7.25
   5   5  -3   77.95    8.69
   3  -5  -3   55.06    5.20
  -3  -5   3   52.61    5.70
  -3  -5   3   56.03    7.41
   3  -5  -3   50.92    6.02
   3  -5  -3   52.47    5.96
  -3   5   3   56.81    6.01
   3   5  -3   55.47    7.12
   3   5  -3   61.57    5.11
  -3   5   3   48.09    7.80
  -3   5   3   53.85    8.14
   1  -5  -3   60.14    6.86
   1  -5  -3   59.08    6.98
   1  -5  -3   71.72    6.31
  -1  -5   3   64.05    6.50
   1   5  -3   63.02    7.74
  -1   5   3   67.01    9.13
   1   5  -3   72.96    5.75
  -1   5   3   71.44    7.05
  -1   5   3   63.73    8.83
  -1  -5  -3    9.70    2.65
   1  -5   3   10.29    2.18
  -1  -5  -3   12.03    2.16
  -1  -5  -3    7.20    2.48
  -1   5  -3   17.24    3.96
  -1   5  -3   12.14    3.70
   1   5   3   10.91    2.60
   1   5   3   10.21    4.49
   1   5   3    9.71    4.29
  -3  -5  -3   40.11    4.53
  -3  -5  -3   33.61    5.03
   3  -5   3   37.84    4.29
  -3   5  -3   43.73    5.83
   3   5   3   43.15    7.62
   3   5   3   40.05    5.72
  -3   5  -3   45.75    5.79
   3   5   3   37.38    7.43
   5  -5   3   46.04    4.80
  -5  -5  -3   48.26    5.17
  -5   5  -3   46.58    5.96
  -5   5  -3   47.88    5.88
   5   5   3   46.10    8.41
  -5   5  -3   40.00    4.66
   5   5   3   53.37    8.60
   5   5   3   46.33    5.73
   7  -5   3   58.47    5.76
  -7  -5  -3   54.13   10.58
  -7  -5  -3   56.69    6.25
  -7   5  -3   56.59    6.38
   7   5   3   58.08    9.36
  -7   5  -3   56.83    6.83
   7   5   3   62.89    6.33
   7   5   3   58.53    9.48
   7   5   3   62.01    6.77
  -7   5  -3   54.98    5.85
  -9  -5  -3   53.54    9.27
   9  -5   3   50.69    4.89
  -9  -5  -3   45.53    5.75
   9   5   3   50.77    6.01
   9   5   3   53.77    8.85
  -9   5  -3   44.82    5.09
   9   5   3   39.50    5.52
  -9   5  -3   39.82    4.73
  -9   5  -3   35.41    5.63
 -11  -5  -3   17.31    3.73
 -11  -5  -3   28.71    7.40
 -11   5  -3   14.21    1.83
 -11   5  -3   19.20    2.53
  11   5   3   19.95    3.83
  11   5   3   16.69    3.75
  11   5   3   23.77    6.29
 -13  -5  -3   11.20    5.10
  13  -5   3    2.96    1.88
 -13  -5  -3    2.91    2.45
 -13   5  -3    2.54    0.74
 -13   5  -3    1.17    0.90
  13   5   3    1.60    2.17
  13   5   3   -0.27    4.28
  13   5   3    2.34    2.36
 -13   5  -3    2.05    1.58
 -13   5  -3    1.94    0.93
  15  -5   3   49.28    5.21
 -15  -5  -3   44.94    9.23
 -15  -5  -3   50.87    6.71
 -15   5  -3   54.72    5.29
  15   5   3   40.87    6.08
 -15   5  -3   38.95    4.51
  15   5   3   39.67    6.25
  15   5   3   67.32    9.52
 -17  -5  -3   14.94    5.44
 -17  -5  -3   19.70    4.21
 -17   5  -3   18.61    2.67
  17   5   3   13.30    3.45
  17   5   3   27.15    7.02
 -17   5  -3   20.78    3.23
  17   5   3   15.42    4.08
 -19  -5  -3   44.13    6.57
 -19  -5  -3   34.79    7.34
  19   5   3   50.33    9.12
 -19   5  -3   34.18    4.18
 -19   5  -3   34.92    4.57
 -21  -5  -3   20.12    4.41
 -21  -5  -3   26.70    5.86
  21   5   3   29.05    7.68
 -21   5  -3   15.14    3.12
  21   5   3   11.26    3.32
 -24  -6   3   39.16    5.82
  24  -6  -3   18.27    5.39
  24  -6  -3   24.50    4.83
  24   6  -3   43.00    9.54
 -24   6   3   33.52    7.08
 -22  -6   3   54.10    6.71
  22  -6  -3   36.47    4.48
  22  -6  -3   39.40    8.30
  22   6  -3   47.45    6.30
 -20  -6   3   18.02    5.10
  20  -6  -3   21.24    4.10
  20  -6  -3   13.35    4.99
 -20  -6   3   14.19    3.56
  20  -6  -3   13.93    2.42
  20   6  -3   31.19    7.55
 -20   6   3   23.42    5.73
  20   6  -3   19.48    3.87
  20   6  -3   13.70    3.95
  18  -6  -3   22.81    4.10
 -18  -6   3   24.05    4.16
  18  -6  -3   21.27    6.29
  18  -6  -3   19.20    2.78
 -18   6   3   34.05    6.55
  18   6  -3   21.85    3.99
  18   6  -3   33.76    7.56
  18   6  -3   16.35    4.01
  16  -6  -3   13.58    2.08
 -16  -6   3   21.14    5.17
 -16  -6   3   10.21    4.58
  16  -6  -3   16.54    5.35
  16  -6  -3   14.05    3.27
  16   6  -3   25.78    6.68
 -16   6   3   17.03    4.86
  16   6  -3   11.89    3.50
 -16   6   3   12.49    2.30
  16   6  -3   14.89    3.31
  14  -6  -3   25.10    6.50
 -14  -6   3   28.38    4.31
  14  -6  -3   27.17    3.13
 -14  -6   3   25.18    6.45
  14  -6  -3   26.78    4.40
  14   6  -3   46.28    8.05
  14   6  -3   27.12    4.86
  14   6  -3   32.83    4.54
 -14   6   3   45.06    7.35
 -14   6   3   31.19    3.80
  12  -6  -3   48.56    5.59
 -12  -6   3   43.67    5.12
  12  -6  -3   38.21    4.11
 -12  -6   3   45.33    8.37
  12  -6  -3   41.86    8.18
 -12   6   3   55.73    7.90
 -12   6   3   46.72    5.10
  12   6  -3   36.43    6.00
  12   6  -3   38.62    5.95
  12   6  -3   56.85    8.61
  10  -6  -3   31.95    3.46
 -10  -6   3   42.53    4.52
  10  -6  -3   35.56    7.36
 -10  -6   3   36.04    7.41
  10  -6  -3   31.43    5.04
  10  -6  -3   37.81    3.50
  10   6  -3   29.11    5.26
 -10   6   3   41.51    7.40
  10   6  -3   37.18    4.58
  10   6  -3   44.80    7.85
 -10   6   3   37.27    4.64
   8  -6  -3  168.87   15.47
  -8  -6   3  168.74   14.78
  -8  -6   3  155.26   17.31
   8  -6  -3  158.87   14.30
  -8   6   3  169.00   15.33
  -8   6   3  167.73   17.66
   8   6  -3  200.82   17.71
   8   6  -3  186.68   15.01
   6  -6  -3   13.66    3.52
   6  -6  -3   13.26    2.03
  -6  -6   3   13.80    4.94
   6   6  -3   17.84    5.15
  -6   6   3   20.13    5.84
   6   6  -3   21.20    2.75
  -6   6   3   20.64    5.92
  -6   6   3   15.17    5.52
   4  -6  -3  199.73   17.46
   4  -6  -3  206.23   18.50
  -4  -6   3  189.79   18.13
  -4   6   3  199.38   18.41
  -4   6   3  205.68   20.64
   4   6  -3  224.77   17.50
  -4   6   3  203.60   20.80
   4   6  -3  234.81   20.25
   2  -6  -3   75.14    8.24
   2  -6  -3   78.88    7.24
  -2  -6   3   73.89    7.82
  -2   6   3   80.34   10.76
   2   6  -3   78.52    6.74
   2   6  -3   81.37    9.85
  -2   6   3   78.88   10.62
  -2   6   3   76.66    8.20
   2   6  -3   93.07    9.91
   0  -6  -3  128.36   13.05
   0  -6  -3  152.07   12.38
   0  -6   3  146.21   12.78
   0   6   3  130.53   13.15
   0   6  -3  134.24   14.37
   0   6   3  132.83   15.31
   0   6  -3  156.22   14.44
   2  -6   3   51.96    5.59
  -2  -6  -3   46.49    5.44
  -2  -6  -3   47.02    6.16
   2   6   3   53.43    6.38
   2   6   3   51.30    9.11
  -2   6  -3   54.67    7.34
   2   6   3   52.88    8.85
  -2   6  -3   60.15    7.67
   4  -6   3   41.60    5.05
  -4  -6  -3   42.82    5.68
  -4  -6  -3   44.97    5.05
  -4   6  -3   44.96    5.58
  -4   6  -3   44.02    6.53
   4   6   3   52.53    9.14
   4   6   3   42.16    5.81
   4   6   3   50.50    8.80
   6  -6   3   58.86    5.84
  -6  -6  -3   56.95    6.12
   6   6   3   47.44    9.46
  -6   6  -3   50.16    7.05
  -6   6  -3   51.16    6.13
   6   6   3   61.28    9.64
  -6   6  -3   57.57    7.06
   6   6   3   58.40    6.92
  -8  -6  -3   17.01    3.31
   8  -6   3   18.83    2.98
   8   6   3   10.94    5.47
   8   6   3   16.44    5.91
  -8   6  -3   18.05    3.61
  -8   6  -3   11.17    2.66
   8   6   3   13.98    3.15
   8   6   3   10.72    3.26
  -8   6  -3   10.58    3.48
 -10  -6  -3   65.98   11.64
 -10  -6  -3   63.61    7.42
  10  -6   3   78.22    6.97
 -10   6  -3   70.68    7.36
  10   6   3   70.40   10.83
 -10   6  -3   61.90    7.91
  10   6   3   65.19   11.76
  10   6   3   70.82    7.55
  10   6   3   64.22    7.93
 -12  -6  -3   12.94    3.47
  12  -6   3   22.32    3.30
 -12  -6  -3   30.15    7.48
 -12   6  -3   14.36    2.52
  12   6   3   21.17    4.19
 -12   6  -3   18.24    4.15
  12   6   3   18.25    4.01
  12   6   3   29.40   10.59
 -12   6  -3   21.02    3.39
 -14  -6  -3    1.60    2.33
  14  -6   3    5.82    2.13
 -14  -6  -3    4.37    4.43
 -14   6  -3    2.87    0.84
  14   6   3    3.30    2.75
 -14   6  -3    2.03    1.88
 -14   6  -3    2.11    2.35
 -14   6  -3    2.38    1.05
  14   6   3    0.01    4.19
 -16  -6  -3   48.20    6.98
 -16  -6  -3   53.61   10.21
  16  -6   3   49.54    5.82
  16   6   3   53.51    6.85
 -16   6  -3   52.59    5.88
  16   6   3   50.83    7.28
  16   6   3   68.97   10.45
 -18  -6  -3   26.13    5.02
 -18  -6  -3   35.26    7.84
  18   6   3   31.42    7.79
 -18   6  -3   25.93    4.05
  21  -7  -3   21.14    2.49
 -21  -7   3   28.61    4.85
  21  -7  -3   18.63    5.93
  21  -7  -3   35.69    5.20
  21   7  -3   37.02   10.10
 -21   7   3   29.24    6.89
 -19  -7   3    4.32    2.63
  19  -7  -3    9.23    3.25
  19  -7  -3    5.02    4.34
 -19   7   3    4.64    3.92
 -19   7   3    6.57    1.51
  19   7  -3    0.80    2.24
  19   7  -3   13.99    6.19
  17  -7  -3    1.41    3.90
 -17  -7   3    0.91    2.15
  17  -7  -3    2.39    2.61
 -17  -7   3    5.81    3.90
 -17   7   3    2.02    3.78
  17   7  -3   -2.49    1.82
 -17   7   3   -0.67    1.37
  17   7  -3    5.16    2.85
  17   7  -3    0.15    4.41
  15  -7  -3    6.83    3.05
 -15  -7   3    7.56    3.05
 -15  -7   3    9.99    4.78
  15  -7  -3    9.25    4.74
  15   7  -3   13.33    2.86
  15   7  -3    1.68    2.53
 -15   7   3    9.97    2.48
  15   7  -3   16.97    6.19
  13  -7  -3    0.17    2.30
 -13  -7   3    1.03    1.89
  13  -7  -3   -0.80    3.33
  13   7  -3    4.26    5.17
  13   7  -3    1.14    3.99
 -13   7   3   -1.13    1.59
 -13   7   3   -1.04    4.28
  13   7  -3    2.30    1.98
  11  -7  -3   47.85    5.91
 -11  -7   3   41.86    5.11
 -11  -7   3   45.94    8.75
 -11   7   3   49.34    9.99
  11   7  -3   53.35    8.91
  11   7  -3   47.77    6.32
  11   7  -3   34.33    6.07
 -11   7   3   42.86    5.39
   9  -7  -3   30.54    2.76
  -9  -7   3   30.26    7.07
   9  -7  -3   30.68    2.76
   9  -7  -3   29.55    4.82
  -9   7   3   32.02    7.60
  -9   7   3   31.06    4.42
   9   7  -3   34.78    7.32
   9   7  -3   33.43    4.22
   9   7  -3   24.47    5.08
   7  -7  -3    1.01    2.42
   7  -7  -3    1.19    0.77
  -7  -7   3   -0.14    1.94
  -7  -7   3    3.65    4.02
  -7   7   3    3.61    4.38
   7   7  -3    0.01    1.47
   7   7  -3    0.19    2.36
  -7   7   3   -0.94    3.70
   7   7  -3    2.11    3.61
  -7   7   3    0.66    2.15
  -5  -7   3   20.57    4.10
   5  -7  -3   27.01    2.97
   5  -7  -3   25.55    4.51
  -5   7   3   31.17    4.66
   5   7  -3   26.56    4.98
  -5   7   3   25.78    6.74
  -5   7   3   29.61    7.09
   5   7  -3   32.34    3.25
   3  -7  -3   25.00    4.38
  -3  -7   3   25.78    4.23
   3  -7  -3   21.46    3.17
   3   7  -3   31.28    6.64
   3   7  -3   33.14    6.57
   3   7  -3   23.86    4.82
  -3   7   3   25.72    4.44
  -3   7   3   24.76    7.06
  -3   7   3   18.53    6.30
   1  -7  -3   35.48    4.04
   1  -7  -3   45.46    5.58
  -1  -7   3   33.80    4.99
   1   7  -3   34.78    7.12
  -1   7   3   29.88    7.43
   1   7  -3   46.84    7.91
  -1   7   3   34.62    7.89
   1   7  -3   34.37    5.66
  -1   7   3   36.70    5.54
  -1  -7  -3   13.22    2.47
   1  -7   3   13.14    2.97
  -1  -7  -3    9.45    3.12
  -1   7  -3   10.83    3.41
   1   7   3    6.75    4.89
   1   7   3    9.40    5.27
   1   7   3   11.65    3.22
  -1   7  -3   15.57    4.75
  -3  -7  -3    0.42    1.57
  -3  -7  -3    0.45    2.56
   3  -7   3    1.78    2.14
   3   7   3    6.01    2.60
  -3   7  -3    0.81    2.99
   3   7   3    0.95    4.09
   3   7   3   -1.17    3.75
  -3   7  -3    2.24    2.34
   5  -7   3   11.93    2.79
  -5  -7  -3   12.11    2.76
   5   7   3   14.08    3.62
  -5   7  -3   12.20    4.17
   5   7   3   14.81    6.08
   5   7   3   13.33    5.69
  -5   7  -3   13.30    3.34
  -5   7  -3   13.53    4.24
  -7  -7  -3   13.43    3.74
   7  -7   3    9.04    2.55
  -7  -7  -3   17.10    3.40
   7   7   3    7.24    3.20
  -7   7  -3    8.46    3.45
  -7   7  -3   10.32    3.94
  -7   7  -3    9.86    2.78
   7   7   3    6.93    5.05
   7   7   3   11.64    5.38
   9  -7   3    6.75    2.79
  -9   7  -3    8.93    3.47
   9   7   3   12.78    5.80
  -9   7  -3   11.11    3.32
   9   7   3    5.85    2.94
   9   7   3    7.09    5.19
  -9   7  -3    6.15    2.51
  11  -7   3   12.77    2.84
 -11  -7  -3   12.59    2.97
  11   7   3   10.01    3.46
 -11   7  -3   11.68    2.45
  11   7   3   14.17    6.26
 -11   7  -3   10.12    3.33
  11   7   3    6.54    5.16
 -11   7  -3   17.02    3.56
  13  -7   3    4.88    2.43
 -13  -7  -3    4.66    2.59
 -13   7  -3    5.13    2.82
 -13   7  -3    8.96    2.66
  13   7   3   13.52    6.02
 -13   7  -3    7.73    1.84
  13   7   3    8.47    3.37
  13   7   3   10.86    3.37
  15  -7   3    9.13    2.77
 -15  -7  -3   15.77    4.61
 -15  -7  -3    6.58    2.85
  15   7   3    4.19    5.27
 -15   7  -3   10.99    3.20
  15   7   3    8.02    4.86
 -15   7  -3    7.36    1.51
  18  -8  -3    2.37    2.81
 -18  -8   3   -2.43    2.12
 -18   8   3   -1.62    1.78
  18   8  -3   -0.35    2.41
 -18   8   3   -2.47    3.75
  18   8  -3   -0.06    4.52
 -16  -8   3    4.76    2.68
  16  -8  -3    8.59    3.25
 -16   8   3   16.15    5.80
 -16   8   3    6.54    2.30
  16   8  -3   15.48    7.90
  16   8  -3    7.90    2.89
 -14  -8   3   15.84    3.70
  14  -8  -3   29.85    4.99
 -14   8   3   23.48    6.71
 -14   8   3   25.13    7.01
  14   8  -3   29.64    7.49
 -14   8   3   24.60    4.09
  14   8  -3   25.56    4.19
  12  -8  -3   20.46    4.35
 -12   8   3   22.79    6.88
  12   8  -3   17.54    3.53
 -12   8   3   16.18    3.55
 -12   8   3   18.53    6.53
  12   8  -3   25.00    6.84
 -10  -8   3   18.01    4.00
 -10  -8   3   25.31    6.41
  10  -8  -3   20.34    4.55
  10   8  -3   19.12    4.49
 -10   8   3   28.92    7.64
  10   8  -3   20.09    3.64
  10   8  -3   37.09    7.77
 -10   8   3   21.62    6.89
 -10   8   3   26.32    4.41
   8  -8  -3    0.69    2.75
  -8  -8   3    2.63    2.35
   8   8  -3   -4.89    3.06
  -8   8   3    3.74    4.15
  -8   8   3    1.65    2.08
  -8   8   3    2.54    4.09
   8   8  -3    0.33    2.22
   8   8  -3    0.93    1.52
  -6  -8   3    2.42    2.37
   6  -8  -3    1.65    0.76
   6  -8  -3    0.35    2.57
  -6   8   3    4.31    4.33
  -6   8   3    4.33    2.50
   6   8  -3    1.84    4.17
   6   8  -3    2.78    1.23
   6   8  -3    4.50    3.04
  -6   8   3    2.26    4.06
   6   8  -3    1.63    3.69
  -4  -8   3   13.34    3.32
   4  -8  -3   12.28    3.46
   4  -8  -3   13.49    1.81
   4   8  -3   14.08    3.95
  -4   8   3   13.34    3.47
   4   8  -3   13.36    4.85
  -4   8   3    7.50    5.00
  -4   8   3   19.05    5.99
   4   8  -3   11.44    5.10
   2  -8  -3   25.28    2.93
  -2  -8   3   24.91    4.39
   2  -8  -3   23.45    4.53
   2   8  -3   14.26    5.40
  -2   8   3   28.78    7.20
   2   8  -3   32.41    6.76
  -2   8   3   25.53    7.19
  -2   8   3   25.80    4.69
   2   8  -3   18.73    4.57
   0  -8  -3   22.42    4.39
   0  -8  -3   22.59    3.03
   0  -8   3   19.59    4.02
   0   8   3   17.72    5.70
   0   8  -3   18.15    5.33
   0   8   3   28.61    7.02
   0   8  -3   24.18    6.40
   0   8  -3   17.45    4.35
  -2  -8  -3   21.67    4.31
   2  -8   3   21.98    3.90
  -2  -8  -3   17.43    3.06
   2   8   3   22.89    6.77
   2   8   3   21.85    6.63
  -2   8  -3   22.51    6.02
  -2   8  -3   24.44    5.61
  -2   8  -3   26.02    4.68
   2   8   3   16.71    4.17
   4  -8   3    6.00    2.49
  -4  -8  -3    6.08    2.99
  -4  -8  -3    7.88    2.30
  -4   8  -3   12.92    4.61
   4   8   3    6.49    4.80
  -4   8  -3    9.05    3.05
   4   8   3    3.43    2.59
  -4   8  -3    8.90    4.22
   4   8   3    6.97    5.14
   6  -8   3   22.27    3.86
  -6  -8  -3   23.65    3.81
  -6  -8  -3   20.89    4.49
  -6   8  -3   26.46    5.81
   6   8   3   21.33    6.60
  -6   8  -3   19.95    5.17
  -6   8  -3   26.04    4.39
   6   8   3   21.99    8.09
   6   8   3   19.07    4.47
  -8  -8  -3   11.70    3.81
  -8  -8  -3   12.96    3.19
   8  -8   3   16.32    3.29
  -8   8  -3   13.43    3.18
   8   8   3   13.33    6.36
  -8   8  -3   12.95    3.89
   8   8   3   16.02    6.22
  -8   8  -3   15.67    4.29
 -10  -8  -3   31.39    5.78
 -10  -8  -3   29.14    4.72
  10  -8   3   35.05    4.83
 -10   8  -3   24.21    4.23
 -10   8  -3   37.46    7.32
 -10   8  -3   37.72    6.42
  10   8   3   33.90    8.08
  12  -8   3   13.01    3.25
 -12  -8  -3   14.87    3.23
 -12   8  -3   11.69    2.49
  12   8   3   19.05    6.53
 -12   8  -3   17.81    4.29
 -12   8  -3   14.49    3.79
  11  -9  -3   10.16    3.66
 -11  -9   3    6.45    2.92
  11   9  -3   10.74    5.39
  11   9  -3    1.02    4.69
 -11   9   3   11.20    5.26
 -11   9   3   12.75    5.08
 -11   9   3    7.71    3.58
  11   9  -3    7.75    2.12
  -9  -9   3    0.00    2.13
   9  -9  -3    1.75    2.88
  -9   9   3    2.17    3.93
  -9   9   3    0.39    2.13
   9   9  -3    1.08    1.40
  -9   9   3    3.61    4.28
   9   9  -3    2.22    3.98
   9   9  -3    6.92    4.99
  -7  -9   3    3.05    2.70
   7  -9  -3    1.47    3.03
   7   9  -3    0.98    3.98
  -7   9   3    1.22    2.21
  -7   9   3    0.04    3.27
   5  -9  -3    0.22    2.83
  -5  -9   3    0.52    2.48
  -5   9   3    2.22    2.48
   5   9  -3   -0.52    4.28
  -5   9   3   -0.90    4.14
  -5   9   3    5.76    5.30
   5   9  -3    7.03    4.23
  -3  -9   3    8.54    3.04
   3  -9  -3    5.79    1.02
   3  -9  -3    5.43    3.25
  -3   9   3    4.46    2.93
  -3   9   3    9.85    4.83
  -3   9   3    6.75    4.95
   3   9  -3   12.58    4.71
   3   9  -3   16.75    5.29
   1  -9  -3    2.57    1.11
   1  -9  -3    6.39    3.24
  -1  -9   3    2.10    2.60
   1   9  -3    1.86    3.78
  -1   9   3   13.17    5.70
   1   9  -3    3.69    2.91
  -1   9   3    5.49    4.82
   1   9  -3    9.15    4.36
   1  -9   3    3.59    2.71
  -1  -9  -3    6.13    3.06
  -1  -9  -3    3.35    1.49
  -1   9  -3    7.53    3.15
  -1   9  -3    4.09    4.06
  -1   9  -3    1.67    3.86
   1   9   3    0.19    4.50
   1   9   3    9.78    5.22
  -3  -9  -3    2.05    1.53
  -3  -9  -3    2.93    3.05
   3  -9   3    1.85    2.34
  -3   9  -3    3.88    2.58
  -3   9  -3    7.01    4.15
  -3   9  -3   -3.26    3.03
   3   9   3   -2.03    3.92
   3   9   3    6.14    7.21
  -5  -9  -3   14.18    2.59
   5  -9   3   11.41    3.21
  -5  -9  -3    9.42    3.66
  -5   9  -3    7.60    4.26
  -5   9  -3    5.31    2.99
  -5   9  -3   14.72    4.58
   7  -9   3   54.48    6.14
  -7  -9  -3   34.38    6.32
  -7  -9  -3   45.92    5.49
  -7   9  -3   57.91    7.68
  -7   9  -3   38.29    6.25
  -7   9  -3   52.20    8.94
   7   9   3   39.71    9.04
 -30   0   4   26.38    5.88
 -30   0   4   28.90    5.62
  30   0  -4   33.57    6.86
  28   0  -4   -0.44    0.84
 -28   0   4    1.98    2.79
 -28   0   4   -0.16    2.33
  28   0  -4    1.02    2.28
  26   0  -4   18.82    2.54
  26   0  -4   19.13    2.16
 -26   0   4   18.29    4.38
  26   0  -4   26.80    5.57
  26   0  -4   15.36    4.52
 -26   0   4   13.37    3.83
  24   0  -4   54.57    6.67
  24   0  -4   57.99    5.56
 -24   0   4   49.79    7.02
  24   0  -4   50.08    5.47
  24   0  -4   72.97    8.22
 -24   0   4   58.18    6.79
  22   0  -4   26.50    5.12
  22   0  -4   20.31    3.87
 -22   0   4   17.60    3.80
  22   0  -4   17.11    2.13
 -22   0   4   15.59    4.38
  20   0  -4  427.16   33.36
 -20   0   4  410.70   34.79
 -20   0   4  405.78   34.34
  20   0  -4  365.40   34.17
 -18   0   4   68.12    7.94
  18   0  -4   91.82    8.63
 -18   0   4   76.67    7.69
  18   0  -4   66.07    7.89
 -16   0   4   46.61    5.13
 -16   0   4   49.95    5.65
  16   0  -4   43.30    5.02
  16   0  -4   42.32    4.16
  16   0  -4   55.19    5.89
 -16   0   4   41.19    4.48
  14   0  -4   15.56    2.91
  14   0  -4   20.28    2.20
  14   0  -4   28.19    3.79
 -14   0   4   18.78    2.64
 -12   0   4    6.48    1.49
 -12   0   4   12.77    2.79
  12   0  -4    8.60    1.99
  12   0  -4   10.10    2.55
  12   0  -4   10.27    1.41
  10   0  -4   28.82    2.66
  10   0  -4   20.30    3.16
  10   0  -4   27.14    3.74
 -10   0   4   25.14    2.75
  -8   0   4  453.36   37.12
   8   0  -4  469.30   37.65
   8   0  -4  437.27   37.10
   6   0  -4  369.39   29.75
  -6   0   4  325.40   29.35
   6   0  -4  376.90   29.34
   4   0  -4 9999.00  852.07
   2   0  -4 1310.97  140.46
   0   0   4   88.10    7.59
   0   0  -4   73.42    7.62
   0   0  -4   90.03    7.32
  -2   0  -4   71.60    5.85
  -2   0  -4   62.42    6.02
   2   0   4   57.38    6.05
   4   0   4   76.40    6.06
  -4   0  -4   69.66    6.18
  -4   0  -4   66.94    6.47
   4   0   4   61.12    6.66
  -4   0  -4   58.75    6.64
  -6   0  -4  872.96   70.83
   6   0   4  869.04   70.83
   6   0   4  961.20   70.49
  -6   0  -4  834.33   70.57
  -6   0  -4  770.28   70.94
   8   0   4   79.98    6.42
  -8   0  -4   65.63    6.54
   8   0   4   70.27    7.01
  -8   0  -4   67.71    7.32
  -8   0  -4   76.44    7.03
 -10   0  -4   23.26    3.00
 -10   0  -4   23.93    4.12
  10   0   4   26.24    3.70
 -10   0  -4   23.99    3.58
  10   0   4   29.11    2.76
  12   0   4    1.99    0.92
 -12   0  -4    2.74    1.31
  12   0   4    1.28    2.00
 -12   0  -4    3.31    2.47
 -12   0  -4    4.27    1.97
  12   0   4    3.21    1.75
 -12   0  -4    1.72    1.08
 -14   0  -4  244.29   22.13
  14   0   4  255.60   22.22
  14   0   4  287.42   21.21
 -14   0  -4  237.38   22.73
 -14   0  -4  241.38   21.53
 -16   0  -4   25.27    5.01
  16   0   4   28.13    2.75
  16   0   4   28.37    4.48
 -16   0  -4   25.23    4.26
  18   0   4    5.14    2.18
 -18   0  -4    6.77    2.68
  18   0   4   -0.66    2.23
 -18   0  -4    1.99    2.57
  18   0   4    4.69    0.93
  20   0   4   50.81    6.62
 -20   0  -4   43.24    6.57
 -20   0  -4   47.45    6.39
 -22   0  -4    8.10    2.96
 -22   0  -4    1.62    2.59
  22   0   4    3.58    2.24
 -24   0  -4   11.08    3.64
 -29  -1   4   30.44    5.58
  29  -1  -4   32.29    7.33
 -29  -1   4   35.12    5.61
  29   1  -4   26.55    3.64
 -29   1   4   27.30    5.66
  29   1  -4   36.16    3.40
  27  -1  -4   21.77    5.07
  27  -1  -4   18.15    4.00
 -27  -1   4   10.24    3.42
 -27  -1   4   14.88    3.80
 -27   1   4   13.51    4.05
  27   1  -4   10.20    2.37
  27   1  -4   12.85    3.36
  27   1  -4   27.97    6.51
  27   1  -4   18.07    2.38
 -25  -1   4   10.19    3.25
  25  -1  -4    8.81    2.94
  25  -1  -4    8.68    1.06
  25  -1  -4   10.63    3.82
 -25  -1   4    9.70    3.42
  25  -1  -4   11.07    1.20
  25   1  -4   16.41    5.24
  25   1  -4    9.04    2.24
  25   1  -4    9.50    3.00
 -25   1   4   10.73    3.69
  23  -1  -4   54.80    6.79
 -23  -1   4   39.29    6.16
 -23  -1   4   54.21    6.20
  23  -1  -4   55.05    6.01
  23  -1  -4   42.43    4.05
  23   1  -4   52.76    6.16
  21  -1  -4   20.40    4.45
 -21  -1   4   21.78    4.35
  21  -1  -4   17.57    2.10
  21  -1  -4   19.88    3.80
 -21  -1   4   24.50    4.03
  21   1  -4   17.14    3.82
  21   1  -4   32.01    5.97
 -21   1   4   28.65    4.79
  19  -1  -4   74.13    6.90
  19  -1  -4   88.29    8.83
 -19  -1   4   93.75    8.45
  19  -1  -4   88.21    8.81
 -19  -1   4   76.88    8.55
  19   1  -4   80.18    8.25
 -17  -1   4    0.12    1.57
  17  -1  -4   -1.49    1.67
  17  -1  -4    0.14    0.59
 -17  -1   4   -0.15    1.87
  17  -1  -4    0.66    1.74
  17   1  -4   -1.28    1.74
  17   1  -4    1.34    2.65
 -17   1   4    0.51    2.10
 -15  -1   4   12.97    2.82
 -15  -1   4    8.55    2.42
  15  -1  -4    9.16    2.16
  15  -1  -4   13.49    3.02
 -15  -1   4   14.00    2.14
  15  -1  -4    9.31    1.40
  15   1  -4   11.09    2.46
 -15   1   4    9.88    1.88
 -15   1   4   14.77    3.26
 -13  -1   4  230.63   18.75
  13  -1  -4  215.65   18.78
  13  -1  -4  195.09   17.69
  13  -1  -4  221.28   18.22
  13   1  -4  214.24   18.29
 -13   1   4  211.59   18.00
  11  -1  -4   16.75    2.13
 -11  -1   4   23.51    2.51
  11  -1  -4   19.10    2.75
 -11  -1   4   24.91    3.49
  11  -1  -4   17.84    3.32
 -11   1   4   17.79    2.34
  11   1  -4   18.93    2.98
   9  -1  -4   89.38    8.38
  -9  -1   4  115.93    8.47
  -9  -1   4  104.42    9.12
  -9   1   4   90.11    8.49
   9   1  -4   89.82    8.62
  -7  -1   4  405.49   32.84
  -7  -1   4  398.32   32.34
   7  -1  -4  432.18   32.61
   7  -1  -4  345.60   32.44
   5  -1  -4   40.03    4.16
   5  -1  -4   36.87    4.96
  -5  -1   4   47.69    4.43
  -5  -1   4   49.35    3.89
   5  -1  -4   43.45    4.23
  -5   1   4   52.53    5.38
  -3   1   4 1289.43  105.11
  -1  -1   4  783.42   59.67
   1  -1  -4  718.92   59.97
  -1   1   4  659.92   60.47
  -1   1   4  757.08   59.94
  -1  -1  -4  224.11   18.38
  -1  -1  -4  226.58   18.40
   1   1   4  204.67   18.97
   1   1   4  195.82   18.98
  -1   1  -4  235.78   17.81
  -1   1  -4  191.15   17.96
  -1   1  -4  218.38   18.01
   1   1   4  244.40   18.35
  -3  -1  -4   86.88    8.14
  -3  -1  -4   77.56    7.89
   3   1   4   95.48    7.92
  -3   1  -4   91.12    7.57
  -3   1  -4   98.96    7.39
   3   1   4   77.47    8.96
   3   1   4   79.71    8.85
  -3   1  -4   81.39    7.88
  -5  -1  -4  112.26    9.83
   5  -1   4  102.95    8.92
  -5  -1  -4   96.90   10.47
   5   1   4  108.56    9.82
  -5   1  -4  116.78    9.10
  -5   1  -4  106.37    9.55
   5   1   4  116.39    9.55
   5   1   4   98.74   10.62
   5   1   4  110.38   10.47
  -5   1  -4   96.12    9.28
  -5   1  -4  119.60    9.29
  -7  -1  -4  352.58   33.86
  -7  -1  -4  413.99   33.41
  -7  -1  -4  384.75   33.16
   7   1   4  381.95   33.31
   7   1   4  420.24   33.07
  -7   1  -4  407.11   32.73
  -7   1  -4  366.67   33.03
  -7   1  -4  377.43   33.11
  -7   1  -4  419.86   32.87
   7   1   4  459.02   34.01
  -9  -1  -4   33.58    4.23
   9  -1   4   47.19    3.92
   9  -1   4   36.88    4.42
  -9  -1  -4   40.01    4.69
  -9  -1  -4   35.07    7.15
   9   1   4   40.36    4.75
  -9   1  -4   37.06    4.37
   9   1   4   48.88    5.49
  -9   1  -4   39.10    4.49
  -9   1  -4   38.23    3.86
   9   1   4   40.92    4.14
  -9   1  -4   38.34    3.78
 -11  -1  -4  108.08   10.40
 -11  -1  -4  117.84   10.83
  11  -1   4  119.44   10.60
 -11  -1  -4   99.10   11.55
 -11   1  -4  118.13    9.98
 -11   1  -4  119.94   10.57
 -11   1  -4  112.52   10.69
  11   1   4  127.37   10.23
  11   1   4  117.97   10.78
 -11   1  -4  113.03    9.94
 -13  -1  -4   39.07    6.67
 -13  -1  -4   47.98    5.74
 -13  -1  -4   43.48    5.15
  13  -1   4   50.16    5.57
  13   1   4   52.57    4.85
  13   1   4   47.97    5.79
 -13   1  -4   51.32    4.61
 -13   1  -4   48.21    5.47
 -13   1  -4   46.04    4.63
 -13   1  -4   47.33    5.68
  15  -1   4   48.03    5.80
 -15  -1  -4   40.42    6.87
 -15  -1  -4   53.50    6.18
 -15   1  -4   43.44    5.97
  15   1   4   58.82    6.23
  15   1   4   56.76    4.99
 -15   1  -4   45.73    5.62
 -17  -1  -4   24.10    5.33
 -17  -1  -4   17.28    4.05
  17  -1   4   33.97    4.47
  17  -1   4   26.14    3.83
 -17   1  -4   28.22    4.38
 -17   1  -4   25.72    4.71
  17   1   4   21.63    4.08
  17   1   4   22.53    2.91
  19  -1   4   35.85    4.53
 -19  -1  -4   37.03    5.62
  19  -1   4   33.67    5.24
 -19  -1  -4   39.17    6.85
  19   1   4   35.61    3.72
 -19   1  -4   40.57    5.39
 -19   1  -4   36.69    5.49
  19   1   4   35.62    5.52
  21  -1   4    7.77    3.58
 -21  -1  -4   10.69    4.18
 -21  -1  -4   15.97    3.61
  21  -1   4   12.22    2.72
  21   1   4    2.43    2.64
 -21   1  -4    7.65    2.99
  21   1   4   10.86    1.67
 -21   1  -4   10.77    3.03
  21   1   4   14.68    5.85
  23  -1   4    7.75    2.39
 -23  -1  -4   13.07    3.49
 -23  -1  -4   13.49    4.01
  23  -1   4   10.45    3.55
  23   1   4    4.29    3.63
  23   1   4    6.49    1.23
 -23   1  -4    6.64    2.84
 -23   1  -4   15.62    3.68
 -30  -2   4   10.02    3.02
 -30  -2   4    6.62    3.70
  30   2  -4    7.55    5.61
 -30   2   4    7.28    3.35
  28  -2  -4   68.94    9.09
  28  -2  -4   70.03    8.12
 -28  -2   4   69.92   13.40
 -28  -2   4   68.58    8.46
 -28   2   4   88.16    9.59
 -26  -2   4    4.52    2.91
  26  -2  -4    4.98    3.03
 -26  -2   4    2.11    2.66
  26  -2  -4    5.38    2.67
  26   2  -4    3.22    2.02
 -26   2   4    5.14    3.55
  26   2  -4    8.06    2.82
  26   2  -4   14.74    5.60
  24  -2  -4   37.53    5.73
 -24  -2   4   29.99    5.68
 -24  -2   4   41.81    5.54
  24  -2  -4   29.58    4.83
  24   2  -4   26.38    4.35
 -24   2   4   41.34    6.11
  24   2  -4   28.98    4.84
  22  -2  -4   36.09    3.24
 -22  -2   4   36.20    6.01
  22  -2  -4   34.53    6.06
 -22  -2   4   41.48    5.48
  22  -2  -4   45.27    5.52
  22   2  -4   32.92    5.21
  20  -2  -4   66.58    5.80
  20  -2  -4   59.22    7.68
 -20  -2   4   73.91    7.33
  20  -2  -4   64.19    6.96
 -20  -2   4   63.28    7.78
  20   2  -4   76.64    7.46
 -18  -2   4  176.39   13.76
  18  -2  -4  136.73   12.41
 -18  -2   4  138.13   14.63
  18  -2  -4  155.82   13.36
  18  -2  -4  139.08   14.01
  18   2  -4  162.01   13.61
  16  -2  -4    5.75    1.15
 -16  -2   4    7.56    2.80
  16  -2  -4    9.77    2.34
 -16  -2   4    7.58    2.21
  16  -2  -4    5.62    1.96
  16  -2  -4    5.35    2.53
 -16   2   4   13.44    3.42
  16   2  -4    5.47    2.19
  16   2  -4   12.55    4.13
  14  -2  -4  186.69   15.38
 -14  -2   4  173.96   16.09
  14  -2  -4  165.47   16.21
  14  -2  -4  183.78   14.97
 -14   2   4  167.75   15.24
  14   2  -4  195.38   15.67
 -12  -2   4  426.17   36.52
  12  -2  -4  433.86   35.84
  12  -2  -4  443.44   35.64
  12  -2  -4  427.27   36.84
 -12   2   4  423.46   36.16
  12   2  -4  439.39   36.00
  10  -2  -4  122.60   12.28
  10  -2  -4  130.70   11.06
 -10  -2   4  129.94   11.90
  10   2  -4  130.44   11.30
 -10   2   4  128.88   11.24
   8  -2  -4  132.43   11.60
   8  -2  -4  132.23   12.95
  -8  -2   4  129.01   12.26
   8  -2  -4  151.60   11.80
   8   2  -4  132.28   11.63
  -8   2   4  131.95   11.70
   6  -2  -4  164.63   14.17
  -6  -2   4  162.03   14.65
   6  -2  -4  175.11   14.25
   6   2  -4  146.92   14.01
  -6   2   4  166.55   14.20
  -6   2   4  186.17   15.57
   4  -2  -4  143.03   12.79
  -4  -2   4  156.95   13.25
  -4   2   4  133.43   12.76
  -4   2   4  166.84   12.95
  -4   2   4  150.67   14.10
  -2  -2   4   84.39    7.67
   2  -2  -4   89.72    8.16
   2  -2  -4   86.97    9.60
   2  -2  -4   91.21    8.36
  -2  -2   4   92.54    8.36
  -2   2   4   96.38    9.79
  -2   2   4  104.04    8.35
   0  -2  -4   32.17    3.77
   0  -2  -4   29.00    3.76
   0  -2   4   30.28    2.78
   0  -2   4   29.58    3.23
   0   2   4   37.49    3.82
   0   2   4   37.70    5.85
   0   2   4   32.83    5.51
  -2  -2  -4   83.56    7.90
  -2  -2  -4   92.01    7.94
  -2   2  -4   92.98    7.48
   2   2   4   86.99    9.43
  -2   2  -4   77.74    7.11
   2   2   4   77.31    9.35
   2   2   4   82.81    7.81
  -4  -2  -4   80.34    7.59
  -4  -2  -4   80.71    7.64
  -4   2  -4   79.93    6.96
   4   2   4   73.78    8.86
  -4   2  -4   82.45    6.86
  -4   2  -4   76.12    7.13
   4   2   4   72.98    8.93
   4   2   4   87.90    7.58
  -6  -2  -4  248.06   23.46
  -6  -2  -4  262.25   24.62
  -6  -2  -4  261.16   23.53
   6   2   4  288.40   24.62
  -6   2  -4  267.02   23.42
  -6   2  -4  291.75   22.90
  -6   2  -4  290.85   22.79
  -6   2  -4  305.03   23.08
   6   2   4  271.97   23.42
   6   2   4  270.77   23.52
  -8  -2  -4  101.17   10.52
  -8  -2  -4  113.42   11.93
  -8  -2  -4  127.14   10.80
  -8   2  -4  121.93   10.09
  -8   2  -4  103.85   10.19
   8   2   4  102.05   10.59
   8   2   4  119.55   10.47
  -8   2  -4  123.35    9.90
  -8   2  -4  122.07   10.03
   8   2   4  121.41   11.84
 -10  -2  -4   81.81    8.23
 -10  -2  -4   88.42    8.44
 -10  -2  -4   79.78    9.73
  10  -2   4   73.96    8.13
 -10   2  -4   86.04    7.75
  10   2   4   87.69    8.02
 -10   2  -4   88.63    7.36
  10   2   4  102.07    9.83
 -10   2  -4   80.35    7.56
 -10   2  -4   84.48    7.88
  10   2   4   86.06    8.98
 -12  -2  -4  182.81   17.10
 -12  -2  -4  184.63   18.72
 -12  -2  -4  202.75   17.45
  12  -2   4  196.11   16.66
  12  -2   4  198.51   16.95
 -12   2  -4  183.81   16.83
 -12   2  -4  187.30   16.81
  12   2   4  217.63   17.01
 -12   2  -4  193.42   16.22
  12   2   4  218.04   17.50
 -12   2  -4  185.97   16.52
  14  -2   4   16.22    2.67
  14  -2   4   14.30    2.97
 -14  -2  -4   17.41    3.53
 -14  -2  -4   11.72    4.47
 -14   2  -4   13.10    1.52
  14   2   4   15.26    2.70
 -14   2  -4   14.84    2.83
 -14   2  -4   12.22    2.71
  14   2   4   16.07    3.37
  16  -2   4   13.22    2.73
  16  -2   4   17.52    3.24
 -16  -2  -4   14.90    4.83
 -16  -2  -4   16.89    3.67
 -16   2  -4   16.09    3.22
  16   2   4   20.64    3.94
  16   2   4   22.74    4.88
  16   2   4   15.74    2.81
 -16   2  -4   16.83    3.24
  18  -2   4   43.26    5.22
  18  -2   4   44.64    5.91
 -18  -2  -4   51.57    8.49
 -18  -2  -4   46.32    6.39
  18   2   4   45.58    6.38
 -18   2  -4   46.08    5.59
 -18   2  -4   44.95    5.75
  18   2   4   49.29    5.09
  20  -2   4   21.44    3.97
  20  -2   4   13.14    2.97
 -20  -2  -4   17.86    4.24
 -20  -2  -4   22.63    5.54
 -20   2  -4   14.91    3.45
  20   2   4   20.27    4.15
 -20   2  -4   18.66    3.63
  20   2   4   17.97    2.80
  22  -2   4   17.16    3.55
  22  -2   4   18.38    6.16
 -22  -2  -4   22.10    4.72
 -22  -2  -4   32.27    6.22
 -22   2  -4   19.52    4.00
 -22   2  -4   25.32    4.26
  22   2   4   34.51    6.21
  22   2   4   19.67    2.98
  29  -3  -4   15.27    3.59
 -29  -3   4   23.16    6.64
 -29  -3   4    5.27    3.17
  29  -3  -4    6.07    3.46
  29   3  -4    9.87    2.86
 -29   3   4   19.73    4.99
  29   3  -4   27.09    7.91
  27  -3  -4    5.83    3.25
  27  -3  -4    9.35    3.02
 -27  -3   4   13.60    3.58
 -27  -3   4   10.74    3.23
  27   3  -4   24.04    7.64
  27   3  -4    7.05    2.64
 -27   3   4    6.30    3.95
  25  -3  -4    7.83    3.57
 -25  -3   4    9.40    3.47
 -25  -3   4    6.77    3.28
  25  -3  -4   17.63    3.23
 -25   3   4   12.92    4.31
  25   3  -4   20.21    6.38
  25   3  -4   10.86    3.10
  25   3  -4   11.06    2.99
  23  -3  -4    5.76    2.56
  23  -3  -4    9.16    3.53
 -23  -3   4    7.60    3.20
 -23  -3   4    4.93    2.48
  23   3  -4   16.64    6.28
  23   3  -4    6.52    2.86
  23   3  -4    9.07    2.71
 -21  -3   4   42.62    5.62
  21  -3  -4   45.08    4.99
  21  -3  -4   29.10    5.89
 -21  -3   4   37.84    5.99
  21   3  -4   37.79    5.46
 -19  -3   4   34.13    4.73
  19  -3  -4   24.68    5.16
 -19  -3   4   22.50    4.91
  19  -3  -4   27.44    2.92
  19  -3  -4   32.11    4.21
  19   3  -4   29.77    4.31
  17  -3  -4   56.98    7.87
  17  -3  -4   66.72    6.09
 -17  -3   4   53.99    7.65
  17  -3  -4   72.37    6.78
 -17  -3   4   78.84    7.28
  17   3  -4   82.68    7.33
 -15  -3   4   57.91    7.75
  15  -3  -4   64.05    8.11
 -15  -3   4   84.77    7.30
  15  -3  -4   69.42    6.32
  15  -3  -4   73.33    6.71
  15   3  -4   68.10    7.01
  13  -3  -4   14.21    2.34
  13  -3  -4   21.09    3.16
 -13  -3   4   19.70    3.15
 -13  -3   4   10.50    3.34
  13  -3  -4   16.83    2.57
  13  -3  -4   15.14    4.18
 -13   3   4   22.66    2.37
 -13   3   4   29.04    4.86
  13   3  -4   19.51    3.07
  11  -3  -4   99.19    9.50
 -11  -3   4   88.95   10.17
 -11  -3   4  106.88    9.48
  11  -3  -4  107.32    9.14
  11  -3  -4  121.79    9.52
  11  -3  -4   99.53   10.88
 -11   3   4  106.71    9.44
  11   3  -4   94.86    9.28
   9  -3  -4   94.60   10.66
  -9  -3   4   94.88   10.01
   9  -3  -4   97.43    8.97
   9  -3  -4  108.28    9.11
  -9   3   4   88.20   10.09
   9   3  -4   91.61    8.86
  -9   3   4  115.83    8.98
   7  -3  -4  233.55   19.54
   7  -3  -4  227.98   19.53
   7  -3  -4  214.50   21.00
  -7  -3   4  224.47   20.39
   7   3  -4  213.86   19.25
  -7   3   4  272.69   21.29
  -7   3   4  229.46   19.57
   5  -3  -4    2.27    3.12
   5  -3  -4    1.65    1.50
  -5  -3   4   -0.26    2.26
   5  -3  -4    1.38    1.62
  -5   3   4    1.48    1.38
   5   3  -4    0.44    2.42
  -5   3   4   -0.45    1.39
   5   3  -4    0.38    1.07
  -5   3   4   -0.42    2.66
   3  -3  -4  165.84   14.90
   3  -3  -4  171.51   14.82
   3  -3  -4  159.26   16.34
  -3  -3   4  168.46   15.32
  -3   3   4  179.18   16.64
  -3   3   4  193.14   14.97
   3   3  -4  162.95   14.32
   1  -3  -4  238.13   21.54
  -1  -3   4  235.81   21.08
  -1  -3   4  245.74   21.72
   1  -3  -4  247.55   21.72
   1  -3  -4  277.01   21.50
  -1   3   4  282.40   21.79
  -1   3   4  256.08   23.10
  -1   3   4  266.06   23.41
  -1  -3  -4  212.13   18.17
   1  -3   4  204.61   17.67
  -1  -3  -4  212.02   18.45
   1   3   4  214.07   18.39
   1   3   4  200.34   19.91
   1   3   4  204.23   19.74
  -1   3  -4  238.20   18.15
  -3  -3  -4  183.38   17.36
  -3  -3  -4  214.84   17.30
  -3   3  -4  213.91   16.86
  -3   3  -4  209.27   16.71
  -3   3  -4  192.17   16.82
  -3   3  -4  181.58   16.67
   3   3   4  208.79   18.91
   3   3   4  224.47   17.48
   3   3   4  175.32   18.71
  -5  -3  -4   79.39    9.94
   5  -3   4   99.12    7.77
  -5  -3  -4   85.10    8.58
  -5  -3  -4   93.13    8.53
   5   3   4   91.92   10.24
   5   3   4   82.66   10.07
  -5   3  -4   87.81    7.91
  -5   3  -4   85.39    7.82
   5   3   4   85.50    8.41
   5   3   4   90.57    8.56
  -5   3  -4   87.36    7.86
  -5   3  -4   97.49    7.62
  -7  -3  -4   39.34    4.69
   7  -3   4   35.84    3.21
  -7  -3  -4   25.95    4.14
  -7  -3  -4   33.34    6.37
   7   3   4   38.03    6.34
  -7   3  -4   30.15    3.43
  -7   3  -4   30.39    2.96
   7   3   4   26.50    3.98
   7   3   4   31.85    4.32
  -7   3  -4   29.09    3.30
  -9  -3  -4   98.26   10.90
  -9  -3  -4  124.28   11.17
  -9  -3  -4  110.62   12.74
  -9   3  -4  133.53   10.07
  -9   3  -4  122.71    9.96
   9   3   4  120.10   11.10
  -9   3  -4  115.04   10.44
   9   3   4  115.06   10.89
  -9   3  -4  106.03   10.29
   9   3   4  117.17   12.72
 -11  -3  -4   68.25    9.33
 -11  -3  -4   73.48    7.39
 -11  -3  -4   54.91    6.98
  11   3   4   68.06    6.98
 -11   3  -4   67.99    6.18
  11   3   4   82.44    9.42
  11   3   4   62.61    7.00
 -11   3  -4   63.91    6.45
 -11   3  -4   67.91    5.86
 -11   3  -4   66.08    6.54
 -13  -3  -4   98.46   12.77
 -13  -3  -4  112.77   11.15
  13  -3   4  104.55    9.85
 -13   3  -4  109.87   10.31
 -13   3  -4  115.14   10.14
 -13   3  -4  120.01    9.50
  13   3   4  114.53   11.07
  13   3   4  127.14   10.97
 -15  -3  -4   52.74    6.60
  15  -3   4   47.62    5.33
 -15  -3  -4   53.26    8.63
 -15   3  -4   49.29    5.54
  15   3   4   71.01    8.64
 -15   3  -4   53.00    5.75
  15   3   4   59.16    6.15
  15   3   4   61.70    6.73
  17  -3   4    8.06    2.37
  17  -3   4    4.04    1.69
 -17  -3  -4    3.89    2.50
 -17  -3  -4   10.48    4.44
 -17   3  -4    4.75    2.18
  17   3   4    4.94    3.94
  17   3   4    2.89    2.60
 -17   3  -4    4.54    1.96
  17   3   4    4.33    2.11
  19  -3   4   21.14    3.86
 -19  -3  -4   24.98    4.66
 -19  -3  -4   25.21    6.36
  19  -3   4   21.38    3.33
 -19   3  -4   23.03    3.72
  19   3   4   24.68    3.83
  19   3   4   18.48    4.21
 -19   3  -4   24.64    3.94
  21  -3   4    1.19    1.48
  21  -3   4    2.78    2.18
 -21  -3  -4    4.98    3.21
 -21   3  -4    8.79    2.76
 -21   3  -4    4.30    1.78
  21   3   4    3.68    2.02
  21   3   4   -2.14    3.36
 -28  -4   4   10.01    3.74
  28  -4  -4    7.50    3.64
 -28   4   4   15.82    4.99
  28   4  -4   11.85    3.20
 -26  -4   4   13.28    3.83
 -26  -4   4   20.00    4.73
  26  -4  -4   13.46    3.33
  26  -4  -4   11.70    4.52
  26   4  -4   32.07    8.10
  26   4  -4   21.00    3.88
 -26   4   4   22.07    5.58
  24  -4  -4    5.02    3.26
 -24  -4   4    4.96    2.68
  24   4  -4    4.73    2.51
 -24   4   4    1.61    3.68
  24   4  -4    1.46    4.91
  24   4  -4    0.81    2.02
  22  -4  -4    2.52    2.95
  22  -4  -4    6.15    2.78
 -22  -4   4    5.95    3.05
 -22  -4   4    5.61    2.76
  22   4  -4    2.36    2.47
  22   4  -4    2.05    2.39
  22   4  -4    0.63    4.43
  20  -4  -4   33.43    4.01
  20  -4  -4   17.61    5.07
 -20  -4   4   19.23    4.94
 -20  -4   4   27.64    4.33
  20   4  -4   21.42    4.07
 -18  -4   4   73.97    7.44
  18  -4  -4   78.23    6.98
 -18  -4   4   60.67    8.46
  18  -4  -4   66.24    6.34
  18  -4  -4   62.00    8.72
  18   4  -4   72.72    7.46
  16  -4  -4   89.34    8.09
  16  -4  -4   80.43   10.23
 -16  -4   4   70.48    9.69
  16  -4  -4   85.28    8.22
 -16  -4   4   97.41    8.73
  16   4  -4   96.42    8.70
  14  -4  -4   46.36    7.28
 -14  -4   4   51.68    5.47
  14  -4  -4   53.68    5.37
  14  -4  -4   40.46    4.68
 -14  -4   4   44.45    6.72
  14  -4  -4   40.61    4.71
  14   4  -4   39.73    5.23
 -14   4   4   57.73    7.25
  12  -4  -4   57.26    5.85
 -12  -4   4   59.21    6.40
  12  -4  -4   65.96    6.42
  12  -4  -4   57.63    8.31
  12   4  -4   55.72    6.21
 -12   4   4   75.51    8.42
 -12   4   4   65.72    5.99
 -10  -4   4    5.48    3.14
  10  -4  -4    8.70    2.32
  10  -4  -4    8.62    2.06
  10  -4  -4    9.11    3.81
  10   4  -4    4.64    1.80
 -10   4   4    9.36    3.57
 -10   4   4    8.45    1.91
  10   4  -4   10.08    3.71
   8  -4  -4  125.65   11.38
  -8  -4   4  122.28   12.65
   8  -4  -4  125.05   11.40
   8  -4  -4  123.14   13.30
  -8   4   4  141.10   11.42
  -8   4   4  115.01   11.36
   8   4  -4  122.12   11.06
  -8   4   4  142.69   13.40
  -6  -4   4   47.96    6.33
   6  -4  -4   39.38    4.94
   6  -4  -4   46.88    7.06
   6  -4  -4   47.17    5.06
   6   4  -4   46.95    4.49
  -6   4   4   55.28    7.15
  -6   4   4   43.04    4.89
  -6   4   4   49.69    5.04
   4  -4  -4   33.12    3.64
  -4  -4   4   27.86    4.69
   4  -4  -4   24.17    5.30
   4  -4  -4   24.74    3.61
  -4   4   4   26.47    3.61
  -4   4   4   22.19    5.25
   4   4  -4   31.58    4.57
   4   4  -4   21.39    2.70
  -2  -4   4   59.59    7.10
  -2  -4   4   66.14    6.06
   2  -4  -4   67.06    6.17
   2  -4  -4   56.52    6.55
   2  -4  -4   69.77    6.58
  -2   4   4   75.73    6.73
  -2   4   4   70.18    8.72
  -2   4   4   58.22    8.24
   2   4  -4   62.63    5.65
   0  -4  -4   62.55    6.08
   0  -4  -4   50.31    6.04
   0  -4  -4   62.72    5.80
   0  -4   4   53.37    5.37
   0   4   4   59.52    7.98
   0   4   4   54.42    6.07
   0   4   4   54.61    7.97
   0   4  -4   69.54    6.45
   2  -4   4   29.20    3.31
  -2  -4  -4   30.85    4.26
  -2  -4  -4   28.04    3.91
   2   4   4   36.92    4.31
   2   4   4   37.73    6.58
  -2   4  -4   30.28    3.01
  -2   4  -4   36.78    4.26
   2   4   4   36.10    6.61
  -2   4  -4   34.94    4.37
  -4  -4  -4  112.69   11.54
   4  -4   4  130.64   10.70
  -4  -4  -4  140.23   11.40
  -4   4  -4  128.62   10.45
  -4   4  -4  108.20   10.70
   4   4   4  121.29   13.47
   4   4   4  135.47   11.68
   4   4   4  127.99   13.47
  -4   4  -4  130.11   11.27
  -4   4  -4  114.92   11.08
   6  -4   4   63.21    5.15
  -6  -4  -4   44.93    6.00
  -6  -4  -4   57.63    5.96
   6   4   4   57.06    8.44
   6   4   4   54.98    6.15
   6   4   4   59.49    5.91
  -6   4  -4   53.73    5.14
  -6   4  -4   44.23    5.12
   6   4   4   59.66   13.00
  -6   4  -4   54.56    4.91
  -6   4  -4   51.34    5.58
  -8  -4  -4  133.52   15.44
  -8  -4  -4  126.14   13.32
  -8  -4  -4  160.24   13.38
  -8   4  -4  134.41   12.66
  -8   4  -4  148.48   12.37
   8   4   4  156.21   13.49
  -8   4  -4  143.66   12.84
   8   4   4  152.67   13.26
   8   4   4  154.25   15.53
  10  -4   4  291.58   21.75
 -10  -4  -4  245.53   22.53
 -10  -4  -4  224.39   24.48
 -10   4  -4  265.31   21.36
 -10   4  -4  239.42   21.99
  10   4   4  248.11   22.57
 -10   4  -4  267.93   22.23
  10   4   4  284.47   24.80
  10   4   4  243.24   22.45
 -12  -4  -4   20.49    6.28
  12   4   4   30.59    6.50
 -12   4  -4   19.83    2.90
  12   4   4   17.46    3.66
 -12   4  -4   20.42    2.17
 -12   4  -4   20.40    2.63
 -14  -4  -4   -2.50    4.05
 -14  -4  -4   -0.30    2.04
  14   4   4   -2.47    1.54
 -14   4  -4    1.40    1.18
 -14   4  -4   -0.27    1.42
  14   4   4    1.17    2.44
  14   4   4    0.16    3.69
 -16  -4  -4    7.44    4.70
 -16  -4  -4    2.90    2.56
  16   4   4    8.68    4.50
  16   4   4    1.63    1.98
 -16   4  -4    5.28    1.68
 -16   4  -4    2.93    1.89
 -18  -4  -4    1.53    2.64
 -18  -4  -4    4.55    4.06
  18   4   4    1.26    2.23
 -18   4  -4    0.56    1.28
  18   4   4    0.43    3.75
 -18   4  -4    3.63    1.98
  18   4   4    2.61    2.64
 -20  -4  -4   21.78    5.56
 -20   4  -4   15.16    2.93
 -20   4  -4   14.18    2.97
  20   4   4   18.48    6.36
  20   4   4   11.56    3.14
  25  -5  -4    1.52    1.94
 -25  -5   4   -0.90    2.20
  25  -5  -4    0.48    2.66
  25  -5  -4    1.24    2.52
 -25   5   4   -7.77    3.15
  25   5  -4   -0.78    1.96
  25   5  -4   -2.05    5.03
 -23  -5   4   45.20    7.22
 -23  -5   4   49.40    6.44
  23  -5  -4   43.32    8.05
  23   5  -4   52.23    6.10
  23   5  -4   43.31    6.35
 -21  -5   4    9.66    2.88
  21  -5  -4   11.25    3.02
  21  -5  -4    8.63    2.38
 -21  -5   4    9.43    5.44
  21  -5  -4    6.46    3.87
  21   5  -4    5.76    2.76
  21   5  -4    5.82    2.54
  21   5  -4   12.86    5.75
 -21   5   4   10.98    4.33
 -19  -5   4   47.59    8.06
  19  -5  -4   46.95    8.30
  19  -5  -4   45.42    5.14
 -19  -5   4   48.91    5.88
  19   5  -4   43.47    6.08
  19   5  -4   51.29    5.85
 -17  -5   4    6.17    2.64
 -17  -5   4    5.42    3.80
  17  -5  -4    8.80    2.83
  17  -5  -4    9.49    2.15
  17  -5  -4    8.10    4.37
 -17   5   4   10.99    1.82
  17   5  -4    9.14    2.80
  17   5  -4   12.31    5.07
 -17   5   4   14.87    4.64
  15  -5  -4   49.70    8.71
 -15  -5   4   48.20    5.65
 -15  -5   4   38.51    7.43
  15  -5  -4   41.17    5.12
  15  -5  -4   46.21    4.93
 -15   5   4   62.18    7.91
 -15   5   4   55.14    5.02
  15   5  -4   44.55    5.55
 -13  -5   4   37.65    4.38
  13  -5  -4   24.10    3.71
  13  -5  -4   23.84    6.19
 -13  -5   4   27.20    6.08
  13  -5  -4   25.63    4.08
  13  -5  -4   24.47    3.29
 -13   5   4   27.54    3.59
  13   5  -4   23.21    3.85
  13   5  -4   38.08    6.93
 -13   5   4   38.39    6.71
 -11  -5   4   17.48    3.10
  11  -5  -4   15.01    2.96
 -11  -5   4   16.19    4.92
  11  -5  -4   19.29    5.54
  11  -5  -4   18.28    3.41
  11  -5  -4   16.57    2.41
 -11   5   4   21.11    3.24
  11   5  -4   21.80    5.35
 -11   5   4   21.94    5.29
   9  -5  -4   31.56    4.38
  -9  -5   4   31.09    6.33
   9  -5  -4   35.11    4.58
   9  -5  -4   34.19    7.13
   9   5  -4   35.45    4.19
   9   5  -4   46.59    6.71
  -9   5   4   38.67    4.44
  -9   5   4   34.89    6.76
   7  -5  -4    5.16    2.41
   7  -5  -4    4.06    3.78
   7  -5  -4    8.40    2.43
   7   5  -4    8.89    3.65
  -7   5   4    9.41    4.14
  -7   5   4    7.45    2.34
   7   5  -4    8.43    1.87
  -5  -5   4   40.24    6.30
   5  -5  -4   39.84    4.20
   5  -5  -4   34.51    4.85
   5  -5  -4   41.58    4.91
   5  -5  -4   41.36    7.55
   5   5  -4   40.47    6.09
  -5   5   4   50.34    7.65
   5   5  -4   40.17    4.13
  -5   5   4   43.21    5.00
   3  -5  -4   45.77    5.10
   3  -5  -4   51.69    5.94
   3  -5  -4   45.00    5.73
  -3  -5   4   57.89    7.20
  -3  -5   4   50.37    5.39
  -3   5   4   53.55    8.17
  -3   5   4   57.08    5.96
   3   5  -4   49.59    4.78
  -3   5   4   54.38    8.25
   3   5  -4   61.21    6.93
   1  -5  -4    4.89    2.15
  -1  -5   4    4.77    1.74
   1  -5  -4    4.76    2.27
   1  -5  -4    5.01    1.78
   1   5  -4    6.14    2.74
  -1   5   4    9.08    4.24
   1   5  -4    7.16    1.15
  -1   5   4    1.75    3.58
  -1   5   4    6.06    2.72
  -1  -5  -4  203.88   17.32
  -1  -5  -4  178.76   17.81
  -1  -5  -4  191.25   17.68
   1  -5   4  194.05   17.09
   1   5   4  206.88   17.92
   1   5   4  182.75   19.60
   1   5   4  207.86   20.16
  -1   5  -4  213.94   18.21
  -1   5  -4  193.36   16.43
  -1   5  -4  225.34   16.48
  -1   5  -4  197.80   18.38
  -3  -5  -4    9.23    2.87
  -3  -5  -4   10.45    2.50
  -3  -5  -4   11.37    3.15
   3  -5   4   10.04    1.99
   3   5   4    8.93    2.79
   3   5   4   11.22    4.94
   3   5   4   12.13    5.03
  -3   5  -4    8.12    2.90
  -3   5  -4   11.67    3.04
  -5  -5  -4    7.19    2.41
   5  -5   4    6.56    1.80
  -5  -5  -4    5.72    2.47
  -5   5  -4    6.07    2.23
   5   5   4    7.11    4.66
   5   5   4    7.23    4.48
  -5   5  -4    6.58    2.58
   5   5   4    7.93    2.75
  -7  -5  -4  228.04   23.05
  -7  -5  -4  282.66   22.86
   7   5   4  259.55   25.61
  -7   5  -4  283.43   22.47
  -7   5  -4  235.04   22.21
   7   5   4  292.86   25.61
  -7   5  -4  259.34   21.50
   7   5   4  270.89   23.21
  -7   5  -4  262.86   22.82
   9  -5   4   87.78    7.43
  -9  -5  -4   81.99    8.26
  -9  -5  -4   66.51   11.02
   9   5   4   84.65   11.25
   9   5   4   80.15    8.57
  -9   5  -4   76.53    6.76
  -9   5  -4   66.18    7.79
  -9   5  -4   89.99    7.41
   9   5   4   73.62   11.15
   9   5   4   73.86    8.08
  -9   5  -4   71.66    7.93
  11  -5   4   15.06    2.39
 -11  -5  -4   11.21    5.50
 -11  -5  -4    9.94    2.89
 -11   5  -4    9.10    1.57
 -11   5  -4    5.19    1.72
 -11   5  -4   13.91    2.10
 -11   5  -4   10.02    1.48
 -11   5  -4    7.49    2.48
  11   5   4   11.51    3.13
  11   5   4   10.14    5.09
  11   5   4    7.48    3.04
 -13  -5  -4    1.37    2.52
  13  -5   4    3.22    1.76
 -13  -5  -4    5.65    4.79
 -13   5  -4    4.86    0.96
  13   5   4    4.05    2.48
 -13   5  -4    3.68    1.09
  13   5   4    3.27    2.84
 -13   5  -4    2.37    1.70
 -13   5  -4    6.08    1.59
  13   5   4    2.06    4.50
 -15  -5  -4    8.82    5.00
 -15  -5  -4    7.36    2.97
  15   5   4   11.23    5.32
  15   5   4    4.01    2.37
  15   5   4    5.27    3.12
 -15   5  -4    4.77    1.54
 -15   5  -4    7.64    1.82
 -17  -5  -4    8.66    3.47
 -17  -5  -4   13.08    4.97
  17   5   4   13.12    4.56
 -17   5  -4    8.33    1.98
  17   5   4   11.38    5.14
  17   5   4    6.35    2.63
 -17   5  -4    8.80    2.01
 -19  -5  -4   11.61    4.54
 -19  -5  -4    3.49    2.88
 -19   5  -4    1.65    1.51
 -19   5  -4    4.33    1.53
  19   5   4    2.79    4.30
  19   5   4    5.18    2.76
  24  -6  -4   11.93    3.58
  24  -6  -4    8.16    3.70
  24  -6  -4    7.03    2.13
 -24   6   4    3.53    4.82
 -22  -6   4    6.16    3.07
  22  -6  -4    6.65    1.92
  22  -6  -4   11.69    3.39
  22  -6  -4    7.25    4.70
 -22   6   4    9.02    5.15
  22   6  -4   11.65    6.14
  22   6  -4    4.59    2.80
  22   6  -4    2.46    2.03
 -20  -6   4   15.29    3.77
  20  -6  -4   15.37    2.77
  20  -6  -4   16.98    3.82
 -20  -6   4   18.75    5.17
  20  -6  -4   16.01    5.37
 -20   6   4   20.01    2.39
  20   6  -4   19.51    6.73
  20   6  -4   11.79    3.56
 -20   6   4   31.25    6.31
  18  -6  -4    0.03    3.48
 -18  -6   4    6.22    3.99
  18  -6  -4    4.74    1.54
 -18  -6   4    2.83    2.31
  18  -6  -4   -0.45    2.22
 -18   6   4    0.93    1.20
  18   6  -4    6.16    2.99
  18   6  -4    3.41    2.09
 -18   6   4    5.80    3.73
  18   6  -4    2.18    4.16
 -16  -6   4    7.53    2.77
  16  -6  -4    4.97    2.66
  16  -6  -4    1.86    4.14
  16  -6  -4    5.87    1.72
 -16  -6   4   12.81    4.43
  16   6  -4    8.19    2.85
  16   6  -4    6.71    4.66
 -16   6   4    9.21    2.11
  16   6  -4   11.75    2.90
  14  -6  -4   11.24    3.04
  14  -6  -4    7.04    4.62
 -14  -6   4   11.63    4.54
  14  -6  -4   10.79    1.94
 -14  -6   4   10.38    2.89
  14   6  -4   13.71    5.16
 -14   6   4   13.78    2.55
  14   6  -4   10.72    2.83
 -14   6   4   12.98    4.84
  12  -6  -4   31.07    7.53
  12  -6  -4   41.22    5.11
  12  -6  -4   33.08    3.72
 -12  -6   4   41.25    7.74
 -12   6   4   37.06    4.59
 -12   6   4   43.29    7.64
  12   6  -4   36.90    4.75
  12   6  -4   34.90    7.02
  10  -6  -4  209.63   17.93
  10  -6  -4  197.30   21.35
 -10  -6   4  190.47   20.68
  10   6  -4  230.67   18.55
 -10   6   4  241.88   21.70
   8  -6  -4   70.49    7.68
  -8  -6   4   64.40    9.19
   8  -6  -4   63.20    9.97
   8  -6  -4   60.66    7.46
  -8   6   4   75.58    7.61
   8   6  -4   72.84    6.92
  -8   6   4   78.90   10.35
   8   6  -4   84.89    9.66
  -6  -6   4   14.17    3.04
  -6  -6   4   12.20    4.46
   6  -6  -4   11.66    3.08
   6  -6  -4   16.36    2.33
   6  -6  -4   12.11    3.17
   6   6  -4   17.88    4.97
  -6   6   4   17.07    5.89
  -6   6   4   15.11    5.62
  -6   6   4   17.01    3.44
   6   6  -4   17.72    2.56
   4  -6  -4   22.33    4.27
  -4  -6   4   24.92    3.98
   4  -6  -4   27.28    3.33
   4  -6  -4   25.00    4.35
   4   6  -4   30.34    3.16
  -4   6   4   20.92    6.40
  -4   6   4   30.21    4.54
   4   6  -4   35.08    6.04
  -2  -6   4   92.84    9.30
   2  -6  -4   82.05    9.78
   2  -6  -4  100.57    9.04
   2  -6  -4  108.13   10.01
  -2   6   4   89.21   12.09
   2   6  -4  116.59   11.23
  -2   6   4  100.57   12.49
   2   6  -4   87.68   10.98
   2   6  -4  107.43    8.43
  -2   6   4  100.34    9.96
   0  -6  -4   43.84    5.94
   0  -6  -4   48.65    5.19
   0  -6  -4   36.20    6.00
   0  -6   4   49.90    5.36
   0   6   4   54.20    9.30
   0   6  -4   55.12    7.30
   0   6   4   49.86    6.10
   0   6   4   46.24    8.58
   0   6  -4   54.59    6.99
  -2  -6  -4   23.07    4.37
  -2  -6  -4   25.82    3.74
   2  -6   4   23.60    3.49
   2   6   4   26.76    6.82
  -2   6  -4   26.06    4.84
   2   6   4   28.24    7.00
   2   6   4   23.91    4.28
  -2   6  -4   25.36    5.17
   4  -6   4   52.41    5.21
  -4  -6  -4   47.84    9.39
  -4  -6  -4   49.38    5.58
   4   6   4   41.35    6.07
  -4   6  -4   43.55    6.38
   4   6   4   57.07    9.90
  -4   6  -4   50.92    6.58
   4   6   4   49.74    8.96
  -6  -6  -4    7.38    2.60
   6  -6   4    6.16    2.04
   6   6   4   11.49    5.52
   6   6   4   16.31    5.79
  -6   6  -4   10.80    2.99
  -6   6  -4   10.53    3.15
   6   6   4    8.76    3.02
  -8  -6  -4   -1.99    1.98
   8   6   4    1.68    3.93
   8   6   4    3.60    4.50
  -8   6  -4    2.73    2.09
  -8   6  -4    0.73    1.59
  -8   6  -4    2.56    1.76
   8   6   4    0.77    2.21
 -10  -6  -4   -0.10    2.19
  10  -6   4    5.38    1.96
 -10   6  -4    1.58    1.86
  10   6   4    1.29    2.35
  10   6   4    4.89    5.18
 -10   6  -4    2.59    1.58
 -10   6  -4    3.32    1.68
  12  -6   4   39.61    4.26
 -12  -6  -4   31.46    5.03
  12   6   4   35.60    8.37
 -12   6  -4   31.57    3.24
 -12   6  -4   30.76    4.69
  12   6   4   24.55    4.89
 -12   6  -4   27.65    3.61
 -12   6  -4   38.65    4.06
  12   6   4   33.78    8.62
  12   6   4   26.41    4.81
 -14  -6  -4    7.52    4.61
 -14  -6  -4    0.91    2.20
  14  -6   4    2.40    2.03
 -14   6  -4    0.94    1.43
  14   6   4    1.20    2.47
 -14   6  -4    1.32    0.70
 -14   6  -4    1.08    0.84
 -14   6  -4    2.83    3.32
  14   6   4    2.73    4.17
  14   6   4    0.78    2.33
  14   6   4   -0.99    5.01
 -16  -6  -4    4.42    2.69
 -16   6  -4    3.83    1.90
  16   6   4    3.30    4.75
  16   6   4   -1.73    1.86
 -18  -6  -4   68.70    8.49
 -18   6  -4   64.96    7.66
  18   6   4   97.48   12.14
 -18   6  -4   75.34    7.17
  21  -7  -4   19.48    6.10
  21  -7  -4   21.74    2.94
  21  -7  -4   28.62    4.98
 -21  -7   4   22.36    4.69
  21   7  -4   38.52    9.55
 -21   7   4   30.70    3.13
 -21   7   4   30.06    7.28
  19  -7  -4   14.58    3.65
  19  -7  -4   10.29    1.63
 -19  -7   4    8.91    3.13
  19  -7  -4   11.12    5.19
 -19   7   4    9.41    5.20
 -19   7   4    9.40    2.09
  19   7  -4    8.89    2.85
  19   7  -4   15.32    6.38
 -17  -7   4   30.24    4.86
  17  -7  -4   45.02    5.38
  17  -7  -4   32.64    7.91
  17  -7  -4   29.16    3.20
  17   7  -4   46.68    8.72
  17   7  -4   26.15    4.59
 -17   7   4   34.68    5.86
 -17   7   4   39.78    7.93
  17   7  -4   22.04    4.86
  15  -7  -4   17.74    2.03
 -15  -7   4   20.40    5.14
  15  -7  -4   20.12    3.90
  15  -7  -4   10.63    5.10
  15  -7  -4   12.38    1.97
 -15  -7   4   16.49    3.50
  15   7  -4   13.60    3.75
  15   7  -4   17.34    3.37
  15   7  -4   29.00    6.80
 -15   7   4   22.62    6.04
 -13  -7   4   13.16    4.89
  13  -7  -4   14.19    1.91
  13  -7  -4   15.84    3.80
  13  -7  -4   16.13    2.04
  13  -7  -4   15.48    6.06
  13   7  -4   25.65    6.67
  13   7  -4   19.83    3.25
  13   7  -4    9.05    3.39
 -13   7   4   23.39    6.24
 -13   7   4   17.90    3.34
 -11  -7   4   48.23    8.70
  11  -7  -4   51.33    6.16
  11  -7  -4   42.96    4.28
  11  -7  -4   42.99    4.28
  11   7  -4   48.43    5.35
  11   7  -4   34.78    6.20
 -11   7   4   50.89    5.69
 -11   7   4   59.73    9.81
  11   7  -4   55.20    8.47
  -9  -7   4   37.54    7.38
   9  -7  -4   34.08    3.42
   9  -7  -4   30.28    3.34
   9  -7  -4   34.75    5.18
  -9   7   4   30.18    7.51
  -9   7   4   32.58    4.65
  -9   7   4   26.49    7.23
   9   7  -4   40.04    4.32
   9   7  -4   40.26    7.65
   9   7  -4   23.48    5.11
  -7  -7   4  139.28   15.77
  -7  -7   4  130.44   13.48
   7  -7  -4  146.16   13.98
  -7   7   4  130.61   16.30
  -7   7   4  152.04   16.80
  -7   7   4  160.35   13.98
   7   7  -4  168.18   15.99
   7   7  -4  154.98   12.97
   5  -7  -4   13.09    3.49
  -5  -7   4   11.29    3.02
   5  -7  -4    9.24    1.95
  -5   7   4   14.36    5.79
  -5   7   4   14.54    5.71
   5   7  -4   15.71    2.13
   5   7  -4   15.47    4.96
  -5   7   4   12.24    3.34
   3  -7  -4    1.00    1.28
   3  -7  -4    1.07    2.37
  -3  -7   4    2.59    2.32
   3   7  -4    2.76    3.48
   3   7  -4    0.55    3.19
  -3   7   4    3.05    4.01
   3   7  -4    3.16    0.75
  -3   7   4    2.46    2.18
  -3   7   4    6.42    4.70
  -1  -7   4   86.94    8.95
   1  -7  -4   94.77    8.53
   1  -7  -4   92.46    9.60
   1   7  -4  106.89   11.08
  -1   7   4   87.33   12.29
  -1   7   4   85.34   11.95
  -1   7   4   92.68    9.62
   1   7  -4   83.88   10.86
   1  -7   4    4.68    2.19
  -1  -7  -4    0.51    2.39
  -1  -7  -4    2.76    1.75
   1   7   4    5.73    4.68
  -1   7  -4    5.58    2.89
   1   7   4    8.44    2.91
  -1   7  -4    7.66    4.39
  -1   7  -4    7.00    3.68
   1   7   4    7.43    4.93
   3  -7   4    7.75    2.36
  -3  -7  -4    6.16    3.09
  -3  -7  -4    9.28    2.45
  -3   7  -4   10.52    3.26
   3   7   4   11.72    5.57
   3   7   4   11.83    3.26
   3   7   4   11.99    5.56
  -3   7  -4    8.90    3.77
   5  -7   4    4.75    2.07
  -5  -7  -4    4.67    2.90
  -5  -7  -4    1.85    2.09
   5   7   4    6.36    4.87
  -5   7  -4    4.34    2.54
  -5   7  -4    6.06    3.18
  -5   7  -4    4.94    3.10
   5   7   4    5.41    4.61
   5   7   4    3.07    2.50
   7  -7   4    0.82    1.64
  -7  -7  -4    2.10    2.48
  -7  -7  -4    0.50    2.24
   7   7   4    3.00    4.79
  -7   7  -4   -0.65    2.12
  -7   7  -4    1.44    2.23
   7   7   4   -0.76    4.22
   7   7   4    1.36    2.16
  -7   7  -4    2.18    2.14
  -9  -7  -4   55.93    6.25
   9  -7   4   58.27    5.78
   9   7   4   43.59   10.28
  -9   7  -4   43.36    6.03
   9   7   4   48.85    9.80
  -9   7  -4   57.36    6.30
   9   7   4   48.04    6.81
  -9   7  -4   48.53    6.58
  11  -7   4    8.24    2.50
 -11  -7  -4    5.73    2.55
  11   7   4    0.89    6.09
 -11   7  -4    2.86    1.79
 -11   7  -4    6.30    2.39
 -11   7  -4    7.87    2.25
  11   7   4    6.56    3.13
  11   7   4   12.78    5.65
  13  -7   4   53.70    5.52
 -13  -7  -4   37.83    6.01
 -13   7  -4   46.53    5.94
  13   7   4   48.97    9.85
 -13   7  -4   39.87    4.72
 -13   7  -4   44.19    4.39
 -13   7  -4   51.44    5.41
  15  -7   4   20.45    3.52
 -15  -7  -4   15.43    3.86
 -15   7  -4   15.67    2.09
  15   7   4   20.61    6.57
 -15   7  -4   21.81    3.31
 -15   7  -4   16.49    2.09
  18  -8  -4   34.96    6.19
 -18   8   4   49.12    5.34
 -18   8   4   44.33    9.18
  18   8  -4   51.03   10.08
  16  -8  -4   -1.61    2.62
  16   8  -4    0.35    2.16
 -16   8   4    3.12    2.11
  16   8  -4   -1.14    4.13
 -16   8   4   -0.72    4.14
  14  -8  -4   -4.06    2.11
 -14   8   4   -0.78    1.78
  14   8  -4    1.52    2.30
 -14   8   4   -1.01    3.76
 -14   8   4    6.07    5.02
  14   8  -4    8.13    4.81
  12  -8  -4    7.36    2.98
 -12   8   4    7.45    5.12
  12   8  -4    5.60    2.30
  12   8  -4   17.35    5.91
 -12   8   4    7.08    4.75
 -10  -8   4   27.41    6.30
  10  -8  -4   20.48    4.48
 -10  -8   4   17.88    3.67
 -10   8   4   20.86    3.87
  10   8  -4   14.16    4.13
 -10   8   4   21.70    6.82
  10   8  -4   15.50    3.00
  10   8  -4   21.11    6.22
 -10   8   4   17.53    6.44
   8  -8  -4   22.35    4.58
   8  -8  -4   21.59    2.42
  -8  -8   4   21.80    4.14
   8  -8  -4   24.79    2.51
   8   8  -4   21.97    4.55
   8   8  -4   24.26    3.22
   8   8  -4   35.93    7.34
  -8   8   4   25.70    4.52
  -8   8   4   25.10    7.00
  -8   8   4   26.35    7.21
  -6  -8   4   11.04    3.32
   6  -8  -4   16.68    4.17
  -6   8   4   15.81    6.11
   6   8  -4   17.77    2.25
  -6   8   4   17.39    3.90
   6   8  -4   14.31    5.64
   6   8  -4   17.03    5.48
  -6   8   4   22.32    6.89
   6   8  -4   17.78    4.43
  -4  -8   4    1.44    2.29
   4  -8  -4    4.02    1.39
   4  -8  -4    5.91    3.10
   4   8  -4    2.62    3.68
  -4   8   4    3.60    4.34
  -4   8   4    1.54    2.43
   4   8  -4    4.02    3.70
  -4   8   4    5.76    4.22
  -2  -8   4   14.08    3.51
   2  -8  -4   14.43    2.41
   2  -8  -4   14.71    4.16
   2   8  -4   12.16    4.67
  -2   8   4   11.07    4.70
   2   8  -4   10.22    3.73
   2   8  -4   15.01    4.86
  -2   8   4   20.05    5.60
  -2   8   4   11.75    5.34
   0  -8  -4   36.46    5.91
   0  -8  -4   31.89    4.17
   0  -8   4   35.96    5.32
   0   8  -4   37.51    6.09
   0   8  -4   37.76    6.95
   0   8   4   37.59    8.43
   0   8   4   38.71    6.01
   0   8   4   27.56    7.86
   0   8  -4   38.91    7.54
   2  -8   4   16.27    3.43
  -2  -8  -4   14.34    2.92
  -2  -8  -4   15.54    4.01
   2   8   4   25.60    4.77
   2   8   4   24.60    7.16
  -2   8  -4   20.20    5.20
  -2   8  -4   11.96    4.77
  -2   8  -4   18.06    4.14
   2   8   4   22.05    6.37
  -4  -8  -4   12.08    3.58
   4  -8   4   15.42    3.06
  -4  -8  -4   11.58    2.75
   4   8   4   15.18    6.09
  -4   8  -4   12.96    4.23
   4   8   4    5.15    5.25
  -4   8  -4   12.27    4.22
   4   8   4    7.46    3.35
  -4   8  -4    9.86    3.16
  -6  -8  -4    4.12    2.82
  -6  -8  -4    6.94    2.39
   6  -8   4    3.76    2.23
  -6   8  -4    4.06    2.67
   6   8   4    5.44    4.91
  -6   8  -4    5.15    2.44
   6   8   4    6.34    4.58
  -8  -8  -4   17.15    3.49
   8  -8   4   19.83    3.48
  -8  -8  -4   13.13    4.09
   8   8   4   18.99    6.64
  -8   8  -4   15.72    3.48
  -8   8  -4   15.23    3.96
  -8   8  -4   17.92    4.15
  10  -8   4    8.84    2.73
 -10  -8  -4   11.59    2.95
 -10  -8  -4    9.19    3.50
  10   8   4   17.73    6.28
 -10   8  -4    6.92    2.81
 -10   8  -4    6.43    2.23
 -10   8  -4    8.35    3.10
 -11  -9   4    4.03    2.58
  11  -9  -4    7.08    3.44
  11   9  -4    8.08    4.39
 -11   9   4   -0.26    4.09
  11   9  -4    1.57    1.70
 -11   9   4   18.73    6.24
 -11   9   4    2.22    2.31
  -9  -9   4   13.02    3.65
   9  -9  -4   24.78    5.09
   9   9  -4   31.34    7.26
  -9   9   4   15.22    3.89
  -9   9   4   24.88    7.11
   9   9  -4   18.42    2.73
   9   9  -4   22.15    6.36
  -7  -9   4    4.57    2.60
   7  -9  -4    2.75    2.79
   7   9  -4    1.02    3.87
  -7   9   4    1.79    2.45
  -7   9   4    5.32    5.06
  -7   9   4    0.19    4.26
   7   9  -4    8.06    6.91
  -5  -9   4    0.25    2.40
   5  -9  -4    0.05    2.73
   5   9  -4    3.65    4.27
   5   9  -4    5.69    4.47
  -5   9   4   -0.65    6.41
   3  -9  -4    0.11    1.01
  -3  -9   4    3.09    2.59
   3  -9  -4    2.56    2.95
  -3   9   4    0.18    4.16
   3   9  -4   -0.33    2.94
   3   9  -4    7.43    4.06
   1  -9  -4    2.59    1.35
  -1  -9   4    0.47    2.63
   1  -9  -4    4.38    3.20
  -1   9   4    5.83    7.26
   1   9  -4    4.24    3.53
   1   9  -4    3.54    3.64
  -1   9   4    4.62    4.85
   1   9  -4    2.74    3.34
  -1  -9  -4   13.64    2.63
  -1  -9  -4   12.34    4.13
   1  -9   4    9.23    3.15
   1   9   4   14.54    5.61
  -1   9  -4   13.81    4.99
  -1   9  -4   22.33    5.25
  -1   9  -4   17.60    4.23
   3  -9   4   15.58    3.53
  -3  -9  -4   13.30    2.70
  -3   9  -4   17.74    4.60
  -3   9  -4   14.06    3.61
   3   9   4   23.12    9.86
  -5  -9  -4   12.99    3.11
  -5  -9  -4   13.14    3.95
   5  -9   4   18.80    3.65
  -5   9  -4   12.75    3.47
  -5   9  -4   18.21    4.80
   5   9   4   20.86    6.46
  30   0  -5   73.74    6.26
  30   0  -5   66.46    6.03
  28   0  -5   54.88    6.74
 -28   0   5   58.04    7.56
  28   0  -5   50.52    4.83
  28   0  -5   55.20    5.29
  26   0  -5   69.03    9.10
 -26   0   5   67.61    8.48
  26   0  -5   66.40    6.06
  26   0  -5   71.35    7.86
 -24   0   5    4.97    3.22
  24   0  -5    4.10    1.14
  24   0  -5    3.48    3.02
  24   0  -5    4.06    2.58
  22   0  -5   93.39    8.39
  22   0  -5  114.43   11.07
 -22   0   5   97.38   10.35
  22   0  -5   82.41    9.45
  20   0  -5  173.10   15.08
  20   0  -5  144.71   12.91
  20   0  -5  129.70   13.66
 -20   0   5  170.13   15.67
  18   0  -5   78.28    8.41
 -18   0   5   79.40    8.31
  18   0  -5   71.28    6.65
  16   0  -5   79.97    8.90
 -16   0   5  115.98    9.95
 -16   0   5   92.65    8.63
  16   0  -5   93.74    8.38
  16   0  -5  105.84    9.82
 -14   0   5   20.10    3.55
  14   0  -5   11.63    1.74
  14   0  -5   19.13    3.34
  14   0  -5    9.98    2.43
 -12   0   5  243.78   21.00
  12   0  -5  269.06   21.84
  12   0  -5  233.06   21.29
  12   0  -5  261.82   20.95
  10   0  -5   20.48    3.27
 -10   0   5   18.63    2.31
  10   0  -5   22.12    3.01
  10   0  -5   20.83    2.29
   8   0  -5   37.19    4.27
  -8   0   5   34.41    3.47
   8   0  -5   40.03    3.81
  -6   0   5  790.65   64.54
  -4   0   5    0.58    0.66
  -4   0   5    1.06    1.12
  -4   0   5    1.63    1.53
   4   0  -5    0.31    1.30
   4   0  -5    0.70    1.01
   4   0  -5    2.35    0.74
   2   0  -5   33.39    2.90
   2   0  -5   33.19    3.54
   2   0  -5   28.81    3.88
   0   0   5  244.00   20.68
  -2   0  -5   31.06    3.84
   2   0   5   30.71    3.83
  -4   0  -5  104.95   10.33
  -4   0  -5  112.72   10.16
   4   0   5  124.62   10.01
  -6   0  -5   62.15    5.82
   6   0   5   55.60    6.34
   6   0   5   69.51    5.66
  -6   0  -5   57.93    6.11
  -6   0  -5   56.91    6.36
  -8   0  -5   36.85    3.99
  -8   0  -5   36.42    4.70
  -8   0  -5   35.28    4.77
   8   0   5   40.91    4.91
 -10   0  -5    3.31    2.05
 -10   0  -5    4.34    2.40
  10   0   5    5.81    1.26
 -10   0  -5    3.39    1.48
  10   0   5    3.93    2.10
 -12   0  -5   29.36    3.17
  12   0   5   32.47    3.09
 -12   0  -5   25.00    3.48
 -12   0  -5   28.14    4.32
  12   0   5   23.36    4.17
 -12   0  -5   28.98    4.82
  14   0   5   60.25    6.60
 -14   0  -5   52.73    5.69
 -14   0  -5   55.12    6.43
  14   0   5   62.06    5.23
 -14   0  -5   49.47    6.98
  16   0   5   96.22    7.84
  16   0   5   79.60    9.09
 -16   0  -5   82.02    9.13
 -18   0  -5    7.91    3.44
 -18   0  -5   12.54    3.23
  18   0   5   11.84    2.78
  18   0   5   10.85    3.16
 -20   0  -5   19.65    4.31
 -20   0  -5   27.54    5.58
  20   0   5   19.94    4.39
  20   0   5   28.31    3.98
 -22   0  -5    8.98    3.08
  22   0   5    1.94    1.93
 -22   0  -5    1.07    2.46
  29  -1  -5   19.34    4.86
  29  -1  -5   11.66    4.46
 -29   1   5   13.87    4.23
  29   1  -5   17.92    5.80
  29   1  -5    9.19    2.31
  29   1  -5   12.66    2.02
 -27  -1   5   41.44    6.02
 -27  -1   5   40.44    6.21
  27  -1  -5   52.26    6.92
  27  -1  -5   43.47    6.69
  27  -1  -5   33.43    3.34
  27   1  -5   43.58    6.12
 -27   1   5   39.25    6.30
 -25  -1   5    8.37    3.08
  25  -1  -5    3.43    0.87
 -25  -1   5    8.60    3.32
  25  -1  -5    5.12    3.03
  25  -1  -5    4.60    2.50
  25   1  -5    4.25    2.54
 -25   1   5    6.20    3.38
  25   1  -5    4.10    1.50
  25   1  -5    8.85    4.39
 -23  -1   5  102.22    9.47
  23  -1  -5   97.05   10.25
  23  -1  -5   92.32    9.14
 -23  -1   5   79.31    9.67
  23   1  -5   82.53    9.14
  21  -1  -5   65.38    7.81
  21  -1  -5   66.73    6.94
  21  -1  -5   59.71    5.62
 -21  -1   5   61.30    7.58
 -21  -1   5   67.24    7.19
  21   1  -5   64.42    7.02
  19  -1  -5   40.45    4.05
  19  -1  -5   45.95    6.00
  19  -1  -5   50.12    5.36
  19   1  -5   46.17    5.45
  17  -1  -5  119.67   10.69
  17  -1  -5  106.01    9.86
  17  -1  -5  116.81   11.36
 -17  -1   5  123.23   11.34
  17   1  -5  125.19   10.89
  15  -1  -5  375.46   29.53
  15  -1  -5  358.17   30.16
  15  -1  -5  334.06   28.93
  15   1  -5  349.09   29.53
 -15   1   5  344.09   29.21
  13  -1  -5   65.39    5.96
  13  -1  -5   57.47    6.48
  13  -1  -5   59.13    5.43
  13   1  -5   59.69    5.96
 -13   1   5   61.37    5.63
  11  -1  -5   67.64    6.32
 -11  -1   5   81.96    7.13
  11  -1  -5   64.53    7.08
  11  -1  -5   67.84    6.51
  11   1  -5   66.22    6.42
 -11   1   5   64.53    6.19
  -9  -1   5  111.76    9.88
  -9  -1   5  112.98    9.06
   9  -1  -5   93.87    9.35
   7  -1  -5  203.06   19.49
   7  -1  -5  243.85   19.36
  -7  -1   5  221.79   19.02
  -7  -1   5  256.92   19.71
  -5  -1   5  474.34   39.60
   5  -1  -5  465.26   40.05
   5   1  -5  517.50   40.12
   3  -1  -5   68.74    7.96
   3  -1  -5   78.30    6.81
   3   1  -5   76.39    6.91
  -3   1   5   89.73    8.22
   3   1  -5   77.85    6.97
   1  -1  -5   82.27    7.03
   1  -1  -5   64.29    7.81
   1  -1  -5   69.23    6.60
  -1   1   5   70.71    7.80
  -1   1   5   86.98    7.02
   1  -1   5    0.88    0.73
  -1  -1  -5    3.13    1.43
  -1  -1  -5    2.05    1.51
   1  -1   5    2.72    0.53
  -1   1  -5    0.21    1.12
   1   1   5    0.62    2.26
  -1   1  -5    1.96    0.51
   1   1   5    2.90    1.51
  -1   1  -5    2.85    0.97
   1   1   5   -0.67    2.50
  -3  -1  -5  116.54   10.77
  -3  -1  -5  115.23   10.64
   3   1   5  111.80   11.55
   3   1   5  123.48   10.58
  -3   1  -5  116.24   10.62
  -3   1  -5  130.37   10.02
  -3   1  -5  119.59   10.32
  -5  -1  -5   21.34    3.06
  -5  -1  -5   29.02    3.69
  -5   1  -5   24.59    2.73
  -5   1  -5   24.84    2.40
   5   1   5   23.82    4.48
   5   1   5   25.44    2.99
   5   1   5   22.78    3.94
  -5   1  -5   26.22    3.35
   7  -1   5    2.83    0.89
  -7  -1  -5    2.73    1.46
  -7  -1  -5    1.99    2.30
  -7  -1  -5    4.11    1.93
  -7   1  -5    2.96    1.10
   7   1   5    3.40    2.21
   7   1   5    0.49    2.27
  -7   1  -5    4.02    1.83
  -7   1  -5    3.77    1.38
   7   1   5    3.22    1.30
  -7   1  -5    4.18    0.96
   9  -1   5   26.72    3.24
  -9  -1  -5   23.66    3.31
  -9  -1  -5   25.31    5.41
  -9  -1  -5   30.69    4.19
  -9   1  -5   23.31    3.41
   9   1   5   29.20    3.13
  -9   1  -5   24.32    2.68
   9   1   5   24.87    3.98
  -9   1  -5   22.02    2.88
  -9   1  -5   26.36    3.64
   9   1   5   33.64    4.56
 -11  -1  -5  114.83   12.50
 -11  -1  -5  112.76   11.27
 -11  -1  -5  124.07   11.76
 -11   1  -5  128.88   11.50
 -11   1  -5  130.04   10.95
  11   1   5  143.47   11.13
  11   1   5  124.50   11.75
 -11   1  -5  120.48   11.54
 -13  -1  -5   64.98    7.06
  13  -1   5   75.36    6.70
  13  -1   5   66.31    7.42
 -13  -1  -5   75.43    7.78
 -13  -1  -5   62.40    8.52
 -13   1  -5   69.35    6.56
  13   1   5   84.49    6.82
 -13   1  -5   69.92    6.60
  13   1   5   74.66    7.74
 -13   1  -5   62.50    7.49
 -13   1  -5   78.74    7.43
  15  -1   5   10.91    3.07
 -15  -1  -5   14.91    4.44
 -15  -1  -5   17.49    3.61
  15  -1   5   14.06    2.39
 -15  -1  -5   13.24    2.73
  15   1   5   17.61    3.55
 -15   1  -5   14.18    3.37
  15   1   5   15.62    2.30
 -15   1  -5   11.47    2.02
 -15   1  -5   16.78    3.25
 -17  -1  -5   14.30    3.31
  17  -1   5   11.92    3.09
  17  -1   5    9.72    2.22
 -17  -1  -5   13.46    4.04
 -17   1  -5    7.99    2.90
  17   1   5   13.98    3.37
  17   1   5   10.76    1.94
 -17   1  -5   14.00    3.49
  17   1   5   17.54    3.67
 -19  -1  -5    7.19    3.03
  19  -1   5   10.59    2.48
 -19  -1  -5   16.45    4.60
  19  -1   5   18.26    3.69
  19   1   5   16.46    3.88
 -19   1  -5   13.74    3.28
 -19   1  -5   12.78    3.53
  19   1   5   11.73    1.96
  19   1   5   20.72    3.98
  21  -1   5   21.61    3.54
 -21  -1  -5   25.26    4.64
  21  -1   5   23.63    4.58
 -21   1  -5   19.81    3.99
  21   1   5   35.12    5.37
 -21   1  -5   22.20    4.47
  21   1   5   25.69    2.82
 -30  -2   5    9.47    3.78
  30  -2  -5    6.95    3.70
 -30  -2   5   14.42    4.57
  30   2  -5   10.00    2.42
  30   2  -5   14.53    6.44
 -30   2   5    5.79    3.76
  30   2  -5    9.59    2.54
  28  -2  -5   12.40    3.27
 -28  -2   5   14.29    4.15
 -28  -2   5    9.31    3.44
  28  -2  -5   13.37    4.40
  28   2  -5   11.35    2.83
 -28   2   5   12.99    4.37
  28   2  -5   19.48    6.88
  26  -2  -5    5.89    3.09
 -26  -2   5    9.48    3.25
  26  -2  -5    6.12    2.99
 -26  -2   5    5.94    3.05
  26   2  -5   17.61    6.10
 -26   2   5    7.31    3.88
  26   2  -5    9.12    3.18
  24  -2  -5    3.81    2.44
  24  -2  -5    4.63    2.85
 -24  -2   5    5.71    2.71
 -24  -2   5    5.18    3.04
  24  -2  -5    5.65    1.05
  24   2  -5    5.66    2.47
 -24   2   5    9.13    3.93
  24   2  -5   10.86    6.48
  22  -2  -5   21.99    4.82
  22  -2  -5   25.39    4.01
 -22  -2   5   24.32    4.14
  22  -2  -5   19.27    2.37
 -22  -2   5   22.99    4.77
 -22   2   5   34.93    5.71
  22   2  -5   23.15    4.22
  20  -2  -5    6.11    1.28
 -20  -2   5    8.22    3.18
 -20  -2   5    5.09    2.67
  20  -2  -5    7.66    2.64
  20  -2  -5    4.96    2.91
  20   2  -5    4.00    2.49
 -20   2   5   13.87    4.28
 -18  -2   5  108.16   12.21
 -18  -2   5  155.03   12.22
  18  -2  -5  130.69   11.67
  18  -2  -5  123.76   12.58
  18   2  -5  136.19   11.95
  16  -2  -5   48.17    4.52
  16  -2  -5   43.32    5.97
  16  -2  -5   50.00    5.13
 -16  -2   5   48.25    5.91
  16   2  -5   46.85    5.33
 -14  -2   5  255.46   21.79
  14  -2  -5  239.15   22.02
  14  -2  -5  260.84   21.09
  14  -2  -5  238.40   20.72
  14   2  -5  275.18   21.29
 -14   2   5  229.52   20.94
  12  -2  -5   69.63    6.12
  12  -2  -5   68.63    7.49
 -12  -2   5   67.82    7.00
  12  -2  -5   63.89    6.34
  12   2  -5   63.45    6.41
 -12   2   5   66.30    6.29
  10  -2  -5   79.81    6.52
  10  -2  -5   67.54    6.21
 -10  -2   5   66.16    6.88
  10  -2  -5   61.23    7.50
  10   2  -5   62.90    6.36
 -10   2   5   65.97    6.32
   8  -2  -5  182.36   15.32
   8  -2  -5  196.00   15.36
   8  -2  -5  169.57   16.53
  -8  -2   5  174.96   15.72
   8   2  -5  179.23   15.29
  -8   2   5  172.77   15.31
  -6  -2   5  138.03   11.94
   6  -2  -5  118.18   12.87
   6  -2  -5  134.79   11.53
   6  -2  -5  135.01   11.67
  -6   2   5  123.98   11.50
  -6   2   5  150.61   13.13
   4  -2  -5   73.94    6.66
  -4  -2   5   76.97    6.95
   4  -2  -5   73.21    6.87
   4  -2  -5   71.81    8.32
  -4   2   5   71.60    8.23
  -4   2   5   64.04    6.58
  -2  -2   5   55.17    5.33
  -2  -2   5   49.39    4.50
   2  -2  -5   55.16    5.60
   2  -2  -5   52.96    7.03
   2  -2  -5   54.95    5.25
  -2   2   5   62.25    5.53
  -2   2   5   57.23    7.05
   0  -2  -5  111.26   10.45
   0  -2  -5  108.94   10.58
   0   2   5  114.46   11.92
   0   2   5  127.14   10.57
   0   2   5  107.48   11.73
   0   2  -5  126.69    9.84
  -2  -2  -5  180.71   15.52
  -2  -2  -5  176.52   15.57
   2   2   5  179.22   16.91
   2   2   5  169.17   16.63
  -2   2  -5  176.45   14.93
  -2   2  -5  190.54   15.23
  -4  -2  -5   30.71    3.86
  -4  -2  -5   28.15    3.95
   4   2   5   31.33    5.35
  -4   2  -5   29.68    3.52
   4   2   5   32.63    5.72
   4   2   5   34.01    3.78
  -4   2  -5   32.05    3.10
  -6  -2  -5   29.24    4.24
  -6  -2  -5   25.87    3.83
  -6   2  -5   33.22    3.14
   6   2   5   28.28    5.34
   6   2   5   32.20    5.30
  -6   2  -5   33.46    3.19
   6   2   5   35.13    3.87
  -6   2  -5   24.90    3.41
  -8  -2  -5   26.80    4.06
  -8  -2  -5   25.37    3.72
  -8  -2  -5   32.73    5.65
  -8   2  -5   26.18    2.86
  -8   2  -5   27.94    2.80
   8   2   5   25.14    5.29
  -8   2  -5   22.66    2.57
  -8   2  -5   22.44    3.29
   8   2   5   25.02    3.40
   8   2   5   26.96    3.97
   8   2   5   26.26    4.93
 -10  -2  -5   98.50    9.73
 -10  -2  -5   85.84   10.85
 -10  -2  -5   96.74    9.48
 -10   2  -5  107.30    8.71
  10   2   5  108.51    9.32
 -10   2  -5  102.95    8.81
 -10   2  -5   91.17    8.78
  10   2   5  101.94    9.68
 -10   2  -5   94.77    9.11
 -12  -2  -5  309.77   29.42
 -12  -2  -5  333.45   28.32
 -12  -2  -5  310.85   27.97
 -12   2  -5  326.22   27.76
  12   2   5  344.53   28.31
 -12   2  -5  320.95   27.37
  12   2   5  367.71   27.84
 -12   2  -5  333.73   27.19
 -12   2  -5  306.88   27.54
 -14  -2  -5  132.21   12.40
 -14  -2  -5  112.93   11.83
 -14  -2  -5  121.77   13.61
  14  -2   5  122.09   10.95
 -14   2  -5  131.49   10.90
 -14   2  -5  132.49   11.79
  14   2   5  149.11   11.74
  14   2   5  137.94   12.40
 -14   2  -5  118.62   11.61
 -16  -2  -5   34.47    6.68
 -16  -2  -5   37.18    5.47
  16  -2   5   29.86    3.59
  16   2   5   30.19    3.97
 -16   2  -5   30.18    4.31
  16   2   5   30.18    5.03
 -16   2  -5   30.79    4.43
 -18  -2  -5    7.96    2.99
 -18  -2  -5    9.91    4.15
  18  -2   5    4.46    1.71
  18   2   5    7.92    3.08
 -18   2  -5    6.59    2.40
  18   2   5    6.52    3.46
 -18   2  -5    7.13    2.46
 -20  -2  -5   -2.08    2.10
 -20  -2  -5    4.18    2.83
  20  -2   5    0.63    1.31
 -20   2  -5   -2.66    1.74
  20   2   5   -2.49    2.62
  20   2   5    3.57    1.75
  22  -2   5   43.76    4.89
 -22  -2  -5   31.86    6.15
 -22   2  -5   41.42    5.92
 -22   2  -5   46.29    5.89
  22   2   5   56.24    7.69
  22   2   5   40.88    4.69
 -29  -3   5    9.46    3.55
  29  -3  -5    7.96    4.28
  29  -3  -5   14.68    3.78
  29   3  -5   18.95    7.33
  29   3  -5   17.26    3.45
 -29   3   5   13.15    4.71
  27  -3  -5    4.71    2.83
 -27  -3   5    5.50    2.60
  27  -3  -5    6.18    2.74
 -27  -3   5    1.37    2.49
 -27   3   5   -1.52    3.36
  27   3  -5    2.53    2.09
  27   3  -5   -0.92    5.22
 -25  -3   5   47.78    6.21
  25  -3  -5   41.99    5.57
 -25  -3   5   35.09    6.62
  25  -3  -5   33.92    6.45
  25   3  -5   41.38    5.81
 -23  -3   5    1.01    2.37
  23  -3  -5    1.21    2.53
  23  -3  -5    1.93    2.20
  23  -3  -5    1.56    0.81
 -23  -3   5    3.15    2.53
  23   3  -5    7.08    4.93
 -23   3   5   -0.89    3.13
  23   3  -5    1.19    1.96
  21  -3  -5    3.13    1.14
  21  -3  -5    9.88    2.85
  21  -3  -5    6.41    2.42
 -21  -3   5    4.91    2.98
 -21  -3   5    3.26    2.62
  21  -3  -5    4.72    2.77
 -21   3   5    8.91    6.64
  21   3  -5   15.80    5.84
  21   3  -5    2.25    2.46
 -19  -3   5  125.65   10.93
  19  -3  -5  115.09   10.40
  19  -3  -5  104.81   11.67
 -19  -3   5   92.02   11.23
  19   3  -5  129.47   10.87
 -17  -3   5   28.36    4.20
 -17  -3   5   28.32    5.05
  17  -3  -5   26.22    3.55
  17  -3  -5   21.48    4.84
  17  -3  -5   20.94    2.82
  17   3  -5   21.55    3.68
  15  -3  -5  119.47    9.39
  15  -3  -5   98.68    9.00
 -15  -3   5   91.25   10.87
  15  -3  -5   92.34   10.67
  15   3  -5  105.75    9.56
  13  -3  -5   36.94    4.02
 -13  -3   5   34.54    5.21
  13  -3  -5   40.33    4.26
  13  -3  -5   41.62    6.07
  13   3  -5   39.47    4.39
  11  -3  -5   63.91    6.20
  11  -3  -5   62.60    7.98
  11  -3  -5   76.64    6.53
 -11  -3   5   59.96    7.11
  11   3  -5   65.08    6.26
 -11   3   5   63.63    6.34
   9  -3  -5   66.37    6.78
   9  -3  -5   70.49    8.59
  -9  -3   5   68.43    7.64
   9  -3  -5   70.71    6.86
  -9   3   5   86.63    8.75
  -9   3   5   65.08    6.86
  -9   3   5   84.59    6.87
   9   3  -5   70.78    6.69
   7  -3  -5   45.25    4.65
  -7  -3   5   46.56    5.54
   7  -3  -5   44.95    4.70
  -7   3   5   40.93    4.58
  -7   3   5   54.64    6.68
  -7   3   5   45.34    4.61
   7   3  -5   34.42    4.20
   5  -3  -5  287.58   24.07
   5  -3  -5  286.70   24.22
  -5  -3   5  280.44   24.57
   5  -3  -5  280.29   25.73
   5   3  -5  275.26   23.74
  -5   3   5  277.45   24.04
  -5   3   5  318.79   25.94
   3  -3  -5  125.37   13.41
   3  -3  -5  135.18   11.93
  -3  -3   5  130.68   12.04
  -3  -3   5  123.98   11.17
   3  -3  -5  130.77   11.70
  -3   3   5  150.77   11.95
  -3   3   5  134.87   13.57
  -1  -3   5   90.19    8.34
  -1  -3   5  100.65    9.02
   1  -3  -5   99.38    9.30
   1  -3  -5   88.16    8.97
   1  -3  -5  106.08    9.04
  -1   3   5   96.40   10.75
  -1   3   5  113.91    9.27
  -1   3   5  109.73   11.19
  -1  -3  -5  127.19   11.60
   1  -3   5  129.86   10.86
  -1  -3  -5  123.94   11.80
   1   3   5  130.89   13.50
   1   3   5  144.17   11.83
   1   3   5  125.20   13.20
  -3  -3  -5  112.11    9.66
  -3  -3  -5  101.98    9.73
   3   3   5  106.07   11.40
   3   3   5  113.80    9.73
  -3   3  -5   95.74    8.54
   3   3   5  100.04   11.39
  -3   3  -5  106.21    9.06
  -5  -3  -5  147.86   13.19
  -5  -3  -5  127.85   13.15
  -5   3  -5  142.05   12.43
  -5   3  -5  153.75   12.36
   5   3   5  162.78   13.28
   5   3   5  138.17   14.85
   5   3   5  151.68   14.91
  -7  -3  -5   24.39    3.77
  -7  -3  -5   17.91    3.55
  -7   3  -5   22.79    2.82
   7   3   5   23.46    5.58
   7   3   5   23.15    3.59
  -7   3  -5   25.94    2.54
  -7   3  -5   24.25    2.97
  -9  -3  -5   47.67    7.99
  -9  -3  -5   49.96    6.09
  -9  -3  -5   57.06    6.09
  -9   3  -5   49.78    5.25
   9   3   5   46.82    5.97
  -9   3  -5   53.04    4.83
   9   3   5   55.54    8.04
   9   3   5   57.61    5.93
   9   3   5   51.50    8.16
  -9   3  -5   49.50    5.21
 -11  -3  -5  181.40   17.61
 -11  -3  -5  196.55   17.79
 -11  -3  -5  180.92   19.40
  11   3   5  205.02   17.59
 -11   3  -5  182.66   16.50
 -11   3  -5  209.06   16.55
 -11   3  -5  201.88   17.00
  11   3   5  228.18   19.61
 -11   3  -5  186.18   16.97
  11   3   5  208.48   17.79
 -13  -3  -5   46.28    6.48
 -13  -3  -5   40.32    5.78
 -13  -3  -5   56.43    9.07
 -13   3  -5   50.01    5.29
  13   3   5   53.81    5.80
  13   3   5   61.55    8.34
 -13   3  -5   46.41    4.86
 -13   3  -5   47.42    4.45
  13   3   5   51.97    5.98
 -15  -3  -5   70.69    8.52
 -15  -3  -5   81.62   10.67
 -15   3  -5   79.45    7.74
 -15   3  -5   68.16    7.34
  15   3   5   89.08    8.09
  15   3   5   91.93    8.83
 -17  -3  -5    9.53    3.23
 -17  -3  -5    7.01    4.00
  17   3   5    5.37    2.25
 -17   3  -5    2.72    2.01
  17   3   5    3.97    2.76
  17   3   5   10.10    4.39
 -17   3  -5    6.38    1.94
 -19  -3  -5   25.78    6.36
 -19  -3  -5   18.40    4.35
  19   3   5   34.53    6.61
  19   3   5   20.34    3.65
 -19   3  -5   22.89    3.98
 -19   3  -5   23.36    3.50
 -21  -3  -5   24.90    5.09
 -21   3  -5   33.50    4.06
  21   3   5   20.19    3.73
  21   3   5   36.43    6.99
 -21   3  -5   23.57    4.24
 -28  -4   5    1.31    2.82
  28  -4  -5   -0.15    3.01
 -28   4   5   -0.02    4.02
  28   4  -5   -0.57    5.67
  28   4  -5    4.05    2.98
  26  -4  -5    7.15    3.86
  26  -4  -5   13.29    3.21
 -26  -4   5   18.06    4.47
 -26  -4   5   20.91    4.15
 -26   4   5   16.94    5.41
  26   4  -5   12.43    3.39
  26   4  -5   25.96    7.49
  24  -4  -5   12.76    4.43
  24  -4  -5   22.93    4.27
 -24  -4   5   11.10    4.16
 -24  -4   5   16.56    4.02
  24  -4  -5   19.35    3.52
  24   4  -5   17.22    3.85
 -24   4   5   24.03    6.01
  24   4  -5   12.26    3.40
  22  -4  -5    4.61    3.32
 -22  -4   5   11.53    3.81
 -22  -4   5    7.09    3.12
  22  -4  -5   14.52    3.31
 -22   4   5   20.28    5.31
  22   4  -5   11.34    3.32
  20  -4  -5    2.45    3.15
  20  -4  -5    2.90    2.30
 -20  -4   5   -1.92    2.18
 -20  -4   5    2.57    2.67
  20   4  -5   -0.23    2.08
 -20   4   5    0.66    3.29
  20   4  -5    1.68    4.49
  18  -4  -5   12.02    2.37
 -18  -4   5   10.44    3.93
  18  -4  -5   22.55    3.53
 -18  -4   5   10.98    3.27
  18  -4  -5   15.68    2.99
 -18   4   5   27.96    5.60
 -18   4   5   21.37    2.48
  18   4  -5   32.74    6.96
  18   4  -5   19.32    3.49
 -16  -4   5  145.81   11.94
 -16  -4   5  107.70   12.65
  16  -4  -5  116.27   11.12
  16  -4  -5  137.84   11.31
  16  -4  -5  119.98   13.51
  16   4  -5  134.03   11.66
  14  -4  -5  129.78   10.61
  14  -4  -5  120.41   13.01
  14  -4  -5  114.02   10.60
 -14  -4   5  110.01   12.10
  14   4  -5  116.61   10.84
 -12  -4   5   15.13    3.98
  12  -4  -5   18.56    3.15
  12  -4  -5   10.79    2.42
  12  -4  -5   15.87    4.74
 -12   4   5   14.88    4.50
  12   4  -5   13.16    2.55
  12   4  -5   15.90    4.81
 -12   4   5   18.38    2.64
  10  -4  -5   78.10   10.08
 -10  -4   5   70.39    9.02
  10  -4  -5   75.27    7.87
  10  -4  -5   92.30    8.12
  10   4  -5   80.84    7.72
 -10   4   5  100.56    7.99
  -8  -4   5   18.47    4.09
   8  -4  -5   22.82    5.47
   8  -4  -5   16.07    2.93
   8  -4  -5   16.83    2.95
  -8   4   5   22.06    3.06
   8   4  -5   26.58    4.51
  -8   4   5   17.30    4.68
   8   4  -5   12.15    2.28
   6  -4  -5  127.80   13.94
   6  -4  -5  136.23   12.03
  -6  -4   5  137.93   12.96
   6  -4  -5  131.40   12.10
  -6   4   5  152.13   12.17
  -6   4   5  138.00   14.04
   6   4  -5  115.99   11.39
  -4  -4   5  273.26   23.28
   4  -4  -5  278.10   23.90
   4  -4  -5  291.34   23.81
  -4  -4   5  262.05   24.27
   4  -4  -5  278.16   25.71
  -4   4   5  304.36   26.02
  -4   4   5  308.46   23.94
   4   4  -5  247.18   23.06
   2  -4  -5  194.33   16.15
  -2  -4   5  169.08   15.74
   2  -4  -5  188.20   16.61
  -2  -4   5  199.66   16.81
   2  -4  -5  185.48   16.38
   2   4  -5  170.01   15.61
  -2   4   5  193.11   18.60
  -2   4   5  220.34   16.69
  -2   4   5  177.66   18.16
   0  -4  -5   33.86    3.65
   0  -4  -5   23.78    3.89
   0  -4  -5   23.85    3.76
   0  -4   5   24.79    2.82
   0   4   5   30.23    6.07
   0   4   5   21.38    5.53
   0   4  -5   31.42    3.75
   0   4   5   25.16    4.01
  -2  -4  -5  176.99   15.73
  -2  -4  -5  171.61   15.82
  -2  -4  -5  171.06   16.08
   2  -4   5  178.53   15.07
   2   4   5  177.99   18.05
   2   4   5  185.16   17.94
   2   4   5  200.08   16.18
  -2   4  -5  184.45   15.08
  -2   4  -5  174.37   15.69
  -4  -4  -5  174.55   14.63
  -4  -4  -5  148.37   14.78
   4   4   5  173.32   16.86
  -4   4  -5  156.50   13.74
   4   4   5  150.45   16.67
  -4   4  -5  153.14   13.84
  -4   4  -5  185.48   14.01
   6  -4   5   58.24    4.89
  -6  -4  -5   45.46    5.93
  -6  -4  -5   45.36    5.79
  -6   4  -5   53.18    4.88
   6   4   5   56.17    6.13
  -6   4  -5   50.78    4.77
  -6   4  -5   44.48    4.91
   6   4   5   58.88    8.97
   6   4   5   52.95    8.53
   8  -4   5   30.15    3.07
  -8  -4  -5   22.31    4.05
  -8  -4  -5   21.93    4.25
   8   4   5   22.54    4.06
  -8   4  -5   29.81    2.52
  -8   4  -5   23.69    3.07
   8   4   5   29.48    6.65
  -8   4  -5   25.81    2.72
  -8   4  -5   24.00    2.68
  -8   4  -5   24.30    3.25
   8   4   5   23.95    6.30
 -10  -4  -5   31.26    4.72
 -10  -4  -5   33.08    7.36
 -10  -4  -5   26.15    4.68
  10   4   5   29.26    4.47
 -10   4  -5   29.23    2.96
  10   4   5   22.41    4.26
 -10   4  -5   26.82    2.98
 -10   4  -5   26.05    3.56
  10   4   5   36.09    7.20
 -10   4  -5   28.48    3.45
 -10   4  -5   31.72    2.83
  10   4   5   28.40    7.11
 -12  -4  -5   27.10    4.80
 -12  -4  -5   32.76    7.57
 -12   4  -5   25.74    3.61
  12   4   5   34.38    7.11
  12   4   5   27.78    4.67
 -12   4  -5   30.52    2.98
  12   4   5   29.38    7.08
 -12   4  -5   28.57    3.03
  12   4   5   31.61    4.63
 -14  -4  -5   21.98   10.09
 -14  -4  -5   43.20    5.75
 -14   4  -5   23.25    2.86
 -14   4  -5   28.57    2.59
  14   4   5   22.53    4.52
 -14   4  -5   27.09    3.06
 -14   4  -5   25.27    3.73
  14   4   5   43.41    7.60
  14   4   5   28.73    4.46
 -16  -4  -5   15.30    3.92
 -16  -4  -5   16.49    5.76
  16   4   5   15.45    3.47
  16   4   5   16.14    5.23
 -16   4  -5   16.06    2.95
 -16   4  -5   18.70    2.56
  16   4   5   18.62    4.11
 -18  -4  -5    3.33    2.64
 -18  -4  -5   10.66    4.97
  18   4   5    6.62    4.57
 -18   4  -5    6.71    2.19
 -18   4  -5    9.35    2.54
  18   4   5    5.65    2.59
 -20  -4  -5   23.05    4.65
 -20   4  -5   17.40    3.40
  20   4   5   12.79    3.52
  20   4   5   12.23    5.44
 -25  -5   5    1.22    2.64
  25  -5  -5    8.39    2.49
  25  -5  -5    5.78    3.38
  25  -5  -5    3.88    2.96
  25   5  -5    3.22    5.56
  25   5  -5    0.77    2.18
 -25   5   5   -4.97    3.95
  23  -5  -5   42.42    8.08
 -23  -5   5   46.37    7.35
  23  -5  -5   62.66    5.91
 -23  -5   5   48.95    6.63
  23   5  -5   43.50    8.15
  23   5  -5   51.86    6.65
  21  -5  -5    6.33    2.10
  21  -5  -5    3.37    2.56
 -21  -5   5    2.21    2.24
  21  -5  -5    3.54    3.21
 -21  -5   5    3.12    3.62
 -21   5   5    6.70    4.34
  21   5  -5   -0.40    1.95
  21   5  -5   11.02    5.61
  19  -5  -5   14.62    2.69
  19  -5  -5   21.37    3.24
  19  -5  -5   24.78    3.99
 -19  -5   5   25.10    4.14
 -19  -5   5   16.17    4.88
  19  -5  -5   20.07    5.65
 -19   5   5   31.18    6.13
  19   5  -5   18.53    3.72
 -17  -5   5  143.31   11.64
 -17  -5   5  110.51   12.81
  17  -5  -5  124.52   10.82
  17  -5  -5  115.06   13.71
  17  -5  -5  112.46   10.85
  17   5  -5  118.06   11.26
  15  -5  -5   15.76    3.02
  15  -5  -5   25.73    6.33
 -15  -5   5   13.02    4.59
  15  -5  -5   22.66    3.01
  15  -5  -5   20.90    3.57
 -15   5   5   22.15    3.02
  15   5  -5   43.58   11.64
  15   5  -5   14.54    3.27
 -15   5   5   26.95    6.02
  13  -5  -5   48.43    4.99
 -13  -5   5   44.38    7.59
  13  -5  -5   56.56    9.25
  13  -5  -5   45.34    5.33
  13  -5  -5   52.43    5.81
 -13   5   5   55.29    8.21
  13   5  -5   43.69    5.26
 -11  -5   5   62.95    9.08
  11  -5  -5   81.48    7.85
  11  -5  -5   69.99    7.54
  11  -5  -5   72.92   10.37
 -11   5   5   89.37    7.69
  11   5  -5   70.27    7.27
 -11   5   5   83.81   10.18
  -9  -5   5   13.62    4.37
   9  -5  -5   22.76    6.03
   9  -5  -5   20.92    3.78
   9  -5  -5   19.78    3.49
   9   5  -5   19.32    2.98
  -9   5   5   24.59    3.71
  -9   5   5   22.90    5.82
   9   5  -5   33.88    5.68
  -7  -5   5   77.42    9.89
   7  -5  -5   88.61    8.87
   7  -5  -5   77.84   10.91
   7  -5  -5  100.88    8.97
   7   5  -5   85.08    8.09
  -7   5   5  102.12    8.97
  -7   5   5   97.00   11.40
   5  -5  -5    7.06    2.40
   5  -5  -5    8.27    1.89
   5  -5  -5    2.79    2.16
   5  -5  -5    6.69    4.35
  -5  -5   5    5.91    3.20
  -5  -5   5    4.55    1.76
   5   5  -5    5.86    3.08
   5   5  -5    5.57    1.41
  -5   5   5    4.67    2.59
  -5   5   5    5.21    4.03
   3  -5  -5   67.32    6.78
  -3  -5   5   73.71    8.29
   3  -5  -5   69.82    7.47
   3  -5  -5   71.70    7.40
  -3  -5   5   70.96    6.73
  -3   5   5   79.49    7.53
   3   5  -5   61.39    6.20
   3   5  -5   83.89    8.17
  -3   5   5   69.79    9.83
  -3   5   5   62.80    9.55
   1  -5  -5   63.49    6.86
   1  -5  -5   69.77    6.48
  -1  -5   5   62.60    6.06
   1  -5  -5   62.70    7.00
  -1   5   5   69.51    7.09
   1   5  -5   56.44    5.55
   1   5  -5   73.21    7.35
  -1   5   5   61.46    9.21
  -1   5   5   64.05    9.45
  -1  -5  -5    3.77    1.97
   1  -5   5    2.35    1.30
  -1  -5  -5    2.40    2.09
  -1  -5  -5    1.30    2.10
   1   5   5    1.68    4.01
   1   5   5    1.42    4.01
  -1   5  -5    2.69    2.08
  -1   5  -5    3.82    2.28
   1   5   5    4.50    2.09
  -1   5  -5    2.66    0.82
  -3  -5  -5  187.20   16.01
  -3  -5  -5  185.08   15.69
  -3  -5  -5  156.96   16.03
   3  -5   5  178.64   15.02
  -3   5  -5  169.97   14.62
   3   5   5  165.39   18.31
  -3   5  -5  175.84   15.86
   3   5   5  196.17   16.26
   3   5   5  175.60   18.29
  -5  -5  -5   11.81    3.00
   5  -5   5   16.24    2.33
  -5  -5  -5   12.38    3.36
  -5   5  -5   15.79    2.85
   5   5   5   13.64    3.37
  -5   5  -5   15.56    1.84
  -5   5  -5   16.44    2.63
   5   5   5   13.78    5.25
   5   5   5   13.47    5.62
  -7  -5  -5  213.67   18.51
  -7  -5  -5  179.74   18.71
  -7   5  -5  199.91   17.83
   7   5   5  181.84   20.98
   7   5   5  216.29   18.89
  -7   5  -5  221.10   17.54
   7   5   5  217.49   21.20
  -7   5  -5  221.17   17.37
  -9  -5  -5    5.46    2.62
   9  -5   5    2.58    1.47
  -9  -5  -5    1.98    2.45
  -9   5  -5    1.90    1.39
   9   5   5    5.85    2.69
   9   5   5   10.06    5.00
  -9   5  -5    3.36    1.03
  -9   5  -5    2.26    1.16
  -9   5  -5    4.00    1.08
   9   5   5    2.37    4.33
  -9   5  -5    2.00    1.48
 -11  -5  -5   -1.98    1.94
  11  -5   5    0.01    1.41
  11   5   5   -0.73    1.90
  11   5   5   -1.62    3.79
 -11   5  -5    0.47    0.78
  11   5   5    0.65    3.87
 -11   5  -5    0.32    1.07
 -11   5  -5    1.34    0.85
 -13  -5  -5  100.11   13.12
 -13  -5  -5  105.68   10.31
 -13   5  -5   92.98    8.68
 -13   5  -5  103.60    8.40
  13   5   5  117.37   13.06
 -13   5  -5  102.08    8.79
  13   5   5  102.08   13.42
 -13   5  -5   82.20    8.48
 -13   5  -5   93.91    9.22
  13   5   5  101.75   10.15
 -15  -5  -5   19.76    6.26
 -15  -5  -5   22.28    4.62
 -15   5  -5   23.21    3.17
  15   5   5   31.97    7.19
  15   5   5   23.38    4.42
 -15   5  -5   21.53    2.75
  15   5   5   14.32    7.02
  15   5   5   25.02    4.63
 -17  -5  -5   29.21    5.61
 -17  -5  -5   35.15    7.82
  17   5   5   48.88    8.96
  17   5   5   26.71    5.05
 -17   5  -5   33.91    3.33
 -17   5  -5   29.99    3.52
 -17   5  -5   32.70    3.92
 -24  -6   5    6.45    3.29
  24  -6  -5    0.03    3.04
  24  -6  -5    3.25    2.72
  24  -6  -5    1.04    1.82
 -24   6   5   -5.53    3.81
  24   6  -5   -3.70    5.94
  22  -6  -5    5.45    4.17
  22  -6  -5    6.13    3.32
 -22  -6   5    5.80    3.04
  22   6  -5   16.30    6.55
  22   6  -5    7.24    2.84
 -22   6   5   10.16    5.35
  22   6  -5    9.15    2.86
  20  -6  -5   16.98    3.83
 -20  -6   5   15.45    4.57
 -20  -6   5   10.51    3.20
  20  -6  -5   10.48    2.37
  20  -6  -5   12.83    5.06
  20   6  -5   13.56    3.73
  20   6  -5   20.13    6.68
 -20   6   5   12.75    2.19
 -20   6   5   16.38    5.45
  20   6  -5    7.08    2.96
  18  -6  -5   28.93    7.37
  18  -6  -5   49.56    5.62
  18  -6  -5   35.27    4.33
 -18   6   5   43.27    4.47
 -18   6   5   47.86    8.31
  18   6  -5   31.85    5.08
  16  -6  -5   27.67    4.39
 -16  -6   5   16.37    5.25
  16  -6  -5   24.09    3.35
  16  -6  -5   21.15    6.53
  16   6  -5   23.17    3.94
 -16   6   5   41.44    7.82
  16   6  -5   36.89    7.37
 -16   6   5   30.87    3.79
  14  -6  -5    3.99    4.22
  14  -6  -5    2.86    1.92
  14  -6  -5    5.91    2.43
 -14  -6   5    2.22    3.17
  14   6  -5    4.75    2.15
 -14   6   5    5.12    3.88
  14   6  -5    3.45    4.23
  12  -6  -5   31.31    4.67
 -12  -6   5   35.20    7.04
  12  -6  -5   32.82    3.88
  12  -6  -5   33.97    4.98
  12  -6  -5   34.80    7.78
  12   6  -5   29.77    4.34
 -12   6   5   38.06    7.60
  12   6  -5   47.04    7.66
 -12   6   5   39.32    4.58
  10  -6  -5    2.04    2.01
 -10  -6   5    5.46    3.66
  10  -6  -5    3.09    2.47
  10  -6  -5    4.29    4.20
  10   6  -5    5.50    4.12
 -10   6   5   -0.13    3.78
 -10   6   5    4.10    2.27
  10   6  -5    5.95    1.92
   8  -6  -5  104.56    9.12
   8  -6  -5   96.59   12.63
  -8  -6   5   95.58   11.51
   8  -6  -5   83.73    9.80
  -8   6   5  116.18   10.11
  -8   6   5  110.41   12.89
   8   6  -5  100.18    9.16
  -6  -6   5  100.46   10.48
   6  -6  -5  121.07   10.30
   6  -6  -5   98.35   11.01
  -6  -6   5  106.85   12.31
   6  -6  -5  115.31   11.11
   6   6  -5  127.20   10.16
  -6   6   5  123.99   11.22
  -6   6   5  121.94   14.11
  -6   6   5  117.36   13.86
   4  -6  -5   26.82    4.71
  -4  -6   5   34.44    4.14
   4  -6  -5   28.35    4.86
   4  -6  -5   29.77    3.81
  -4   6   5   29.50    7.18
   4   6  -5   32.76    5.64
  -4   6   5   27.37    4.66
   4   6  -5   30.70    3.27
  -4   6   5   19.38    6.56
  -2  -6   5   14.00    2.71
   2  -6  -5   12.99    2.60
   2  -6  -5   10.15    3.17
   2  -6  -5   15.47    3.62
   2   6  -5   15.10    4.09
  -2   6   5   13.28    5.52
  -2   6   5   14.62    3.45
  -2   6   5   11.19    5.16
   2   6  -5   10.10    3.84
   0  -6   5    9.82    2.25
   0  -6  -5    8.56    3.05
   0  -6  -5    9.93    3.19
   0  -6  -5   12.14    2.60
   0   6  -5   13.27    3.38
   0   6   5   13.78    5.55
   0   6  -5   11.16    3.64
   0   6   5   11.57    5.34
   0   6   5   11.33    3.19
  -2  -6  -5   34.14    4.42
  -2  -6  -5   33.48    5.63
  -2  -6  -5   25.15    4.96
   2  -6   5   33.76    3.89
   2   6   5   33.93    5.32
   2   6   5   33.59    7.73
   2   6   5   27.91    7.26
  -2   6  -5   34.63    5.08
  -2   6  -5   33.26    5.61
  -4  -6  -5   26.30    4.96
   4  -6   5   33.74    3.91
  -4  -6  -5   29.37    5.10
  -4  -6  -5   35.85    4.72
  -4   6  -5   37.97    4.96
   4   6   5   30.00    7.72
   4   6   5   37.21    8.12
  -4   6  -5   34.73    4.89
   4   6   5   33.98    5.28
   6  -6   5   19.91    2.97
  -6  -6  -5   23.54    3.93
   6   6   5   21.11    6.58
  -6   6  -5   20.50    3.37
   6   6   5   23.77    6.93
  -6   6  -5   22.03    3.76
   8  -6   5   32.40    3.89
  -8  -6  -5   31.97    4.87
  -8   6  -5   36.16    3.76
  -8   6  -5   27.03    4.21
   8   6   5   37.42    8.09
   8   6   5   27.56    5.01
   8   6   5   33.04    7.75
 -10  -6  -5    5.12    2.85
  10  -6   5    5.42    1.88
 -10   6  -5    3.68    1.71
 -10   6  -5    6.27    1.56
  10   6   5    4.03    4.89
 -10   6  -5    5.45    1.88
  10   6   5    2.34    2.60
  10   6   5   13.92    6.90
 -12  -6  -5    9.81    3.28
  12  -6   5    6.96    2.07
 -12   6  -5    6.52    1.36
 -12   6  -5    7.68    1.81
  12   6   5    2.26    4.70
  12   6   5    7.86    5.22
 -12   6  -5    9.99    2.03
  12   6   5    6.12    2.76
 -12   6  -5    7.71    1.61
 -14  -6  -5   23.85    4.72
 -14   6  -5   22.25    2.55
 -14   6  -5   20.84    2.54
 -14   6  -5   23.20    3.05
 -14   6  -5   25.34    2.99
  14   6   5   19.05    4.00
  14   6   5   24.56    7.29
 -16  -6  -5    6.02    3.16
  16   6   5   18.91    6.42
 -16   6  -5   10.58    1.63
  21  -7  -5   -2.08    3.29
  21  -7  -5   -2.40    2.22
  21  -7  -5    3.20    1.34
 -21   7   5   -0.52    1.30
  21   7  -5    1.01    2.31
  21   7  -5   -1.15    4.31
 -21   7   5   -4.95    4.01
  19  -7  -5   30.73    8.29
  19  -7  -5   34.54    5.78
  19   7  -5   28.32    6.37
 -19   7   5   44.19    4.98
  19   7  -5   56.19    9.83
 -19   7   5   43.30    8.66
  17  -7  -5    6.49    1.55
  17  -7  -5    2.93    4.37
  17  -7  -5    6.15    2.90
  17   7  -5    3.21    2.67
 -17   7   5    6.07    2.17
  17   7  -5    2.57    4.58
 -17   7   5    5.09    4.34
  17   7  -5    6.95    2.61
 -15  -7   5   17.93    5.10
  15  -7  -5   17.27    2.59
  15  -7  -5   23.00    6.69
  15  -7  -5   21.43    4.37
  15   7  -5   34.94    7.51
 -15   7   5   32.59    7.45
  15   7  -5   17.29    3.44
 -15   7   5   22.82    3.72
  15   7  -5   18.47    4.23
 -13  -7   5    5.62    3.42
  13  -7  -5    5.47    1.50
  13  -7  -5    5.08    2.65
  13  -7  -5    3.03    1.35
  13  -7  -5    6.03    4.76
 -13   7   5    7.42    5.00
  13   7  -5    9.98    4.67
  13   7  -5    5.07    2.18
 -13   7   5    7.77    2.43
 -11  -7   5    5.77    3.56
  11  -7  -5    2.41    2.46
  11  -7  -5   -0.26    1.09
  11  -7  -5    0.54    1.22
 -11   7   5    0.08    2.04
  11   7  -5   -0.43    1.62
  11   7  -5    2.29    3.93
 -11   7   5    3.92    4.27
  -9  -7   5   56.30    8.65
   9  -7  -5   50.16    5.27
   9  -7  -5   45.58    6.47
  -9   7   5   58.12   10.01
   9   7  -5   54.29    5.65
  -9   7   5   44.34    9.63
  -9   7   5   58.57    6.46
   9   7  -5   69.75    9.11
   7  -7  -5    6.28    1.74
  -7  -7   5   11.84    4.39
   7  -7  -5    4.45    2.74
  -7   7   5    7.22    2.90
  -7   7   5    6.25    4.78
  -7   7   5    3.98    4.87
   7   7  -5    9.19    4.23
   7   7  -5    7.10    1.92
  -5  -7   5   22.09    3.77
   5  -7  -5   23.25    3.13
   5  -7  -5   18.68    3.98
  -5   7   5   25.11    4.37
   5   7  -5   25.91    5.69
  -5   7   5   20.10    6.48
   5   7  -5   21.67    2.66
  -5   7   5   10.95    5.80
   3  -7  -5    9.45    3.48
   3  -7  -5   14.15    2.70
  -3  -7   5   19.14    3.44
  -3   7   5   16.30    6.30
  -3   7   5   16.86    6.07
   3   7  -5   18.53    1.86
  -3   7   5   26.20    4.45
   3   7  -5   25.72    5.25
   3   7  -5   17.84    5.01
   1  -7  -5   19.46    4.15
  -1  -7   5   26.73    3.79
   1  -7  -5   25.38    3.57
   1   7  -5   17.42    5.15
  -1   7   5   24.70    6.99
  -1   7   5   28.49    4.82
  -1   7   5   18.71    6.31
   1   7  -5   21.53    4.89
   1  -7   5   30.15    4.26
  -1  -7  -5   36.86    4.63
  -1  -7  -5   30.76    5.20
   1   7   5   35.71    5.59
   1   7   5   42.70    8.78
   1   7   5   31.26    7.42
  -1   7  -5   37.69    6.65
  -3  -7  -5    7.01    2.40
  -3  -7  -5    5.63    2.87
   3  -7   5    4.64    1.95
   3   7   5    9.58    3.77
  -3   7  -5    6.67    3.11
   3   7   5    4.89    4.23
   3   7   5    3.58    4.62
  -5  -7  -5   65.33    7.93
   5  -7   5   68.12    6.76
  -5  -7  -5   73.32    8.10
  -5   7  -5   70.95    7.86
   5   7   5   77.95   11.15
  -5   7  -5   51.38    7.37
   5   7   5   66.96   17.66
   5   7   5   75.44    8.19
   7  -7   5    3.41    1.82
  -7  -7  -5    2.32    2.61
  -7  -7  -5    1.19    1.90
  -7   7  -5    1.47    2.08
   7   7   5    5.89    5.02
   7   7   5    2.30    2.30
   7   7   5    4.29    4.53
  -7   7  -5    5.03    2.10
   9  -7   5    5.80    2.10
  -9  -7  -5    5.74    2.51
   9   7   5    3.86    2.48
   9   7   5    8.90    5.92
  -9   7  -5    3.16    1.72
  -9   7  -5    3.30    2.03
   9   7   5    5.72    4.84
 -11  -7  -5   62.62    8.02
  11  -7   5   76.18    7.60
 -11   7  -5   82.42    7.31
  11   7   5   65.24   11.14
 -11   7  -5   77.37    8.64
 -13  -7  -5   15.03    3.71
  13  -7   5   12.20    2.91
 -13   7  -5   13.05    2.80
  13   7   5   20.30    6.64
 -13   7  -5   11.04    2.18
 -13   7  -5   14.54    1.98
  18  -8  -5    2.06    4.24
  18   8  -5    3.84    2.20
 -18   8   5   -1.03    1.70
  18   8  -5    3.62    5.39
  16  -8  -5    2.65    1.07
  16  -8  -5    4.79    3.20
  16  -8  -5    3.12    0.68
 -16   8   5    3.78    2.14
  16   8  -5    7.92    2.29
  16   8  -5    1.70    4.43
 -16   8   5    1.66    4.12
  14  -8  -5    6.71    1.47
  14  -8  -5   11.30    3.75
  14  -8  -5    7.22    1.17
 -14   8   5   15.29    5.65
  14   8  -5    6.83    5.93
 -14   8   5   10.43    3.03
  14   8  -5   10.21    2.63
  12  -8  -5    8.65    1.38
  12  -8  -5    7.05    3.13
 -12  -8   5    6.91    2.52
  12  -8  -5    8.18    1.31
 -12   8   5   12.76    5.44
  12   8  -5   10.88    5.03
 -12   8   5    5.77    2.55
 -12   8   5    0.23    4.69
  12   8  -5    6.90    2.33
  10  -8  -5    4.29    3.22
 -10  -8   5   10.00    4.15
  10  -8  -5    5.82    1.32
 -10  -8   5    4.73    2.52
  10   8  -5    3.54    2.54
  10   8  -5    4.16    1.84
  10   8  -5    6.23    4.59
 -10   8   5    5.82    5.07
 -10   8   5    6.48    4.87
 -10   8   5    6.06    2.65
   8  -8  -5   55.29    6.89
   8  -8  -5   42.91    4.86
  -8  -8   5   46.37    6.01
  -8   8   5   53.60   10.18
   8   8  -5   69.01    9.05
   8   8  -5   49.82    5.17
  -8   8   5   50.54    6.39
  -8   8   5   63.19    9.85
  -6  -8   5   30.19    4.79
   6  -8  -5   34.69    5.46
   6  -8  -5   31.64    3.62
   6   8  -5   36.81    7.17
   6   8  -5   29.39    3.26
  -6   8   5   33.46    8.20
   6   8  -5   30.75    6.95
  -6   8   5   35.16    8.54
   6   8  -5   31.02    5.34
   4  -8  -5   17.92    3.00
  -4  -8   5   26.43    6.19
   4  -8  -5   20.39    4.36
   4   8  -5   29.13    6.68
  -4   8   5   24.38    7.25
   4   8  -5   27.60    6.15
  -4   8   5   26.26    7.17
   4   8  -5   22.78    5.01
  -4   8   5   23.99    4.60
   2  -8  -5    7.32    3.36
   2  -8  -5    9.54    2.22
  -2  -8   5   11.77    3.48
  -2   8   5   12.98    5.15
   2   8  -5   10.48    4.50
  -2   8   5   13.43    3.55
   2   8  -5   13.95    4.58
  -2   8   5    8.20    5.33
   0  -8  -5   24.90    3.54
   0  -8   5   17.03    3.43
   0  -8  -5   22.91    4.69
   0   8   5   20.97    4.52
   0   8  -5   19.94    5.50
   0   8  -5   15.64    4.57
   0   8  -5   20.63    4.46
   0   8   5   19.52    6.59
  -2  -8  -5   21.46    3.61
  -2  -8  -5   17.46    4.40
   2  -8   5   20.76    3.66
   2   8   5   27.06    6.35
   2   8   5   19.27    6.47
   2   8   5   23.33    7.58
  -2   8  -5   16.62    4.47
  -2   8  -5   30.92    5.58
  -2   8  -5   14.49    4.87
  -4  -8  -5   11.14    3.82
  -4  -8  -5   13.20    3.13
   4  -8   5   21.99    5.50
  -4   8  -5   12.89    3.67
   4   8   5   22.85    6.91
   4   8   5   13.28    6.29
  -4   8  -5   15.73    3.95
  -4   8  -5   14.02    4.29
  -6  -8  -5   49.00    5.94
   6  -8   5   52.32    5.68
  -6  -8  -5   42.39    6.96
   6   8   5   47.98    9.91
  -6   8  -5   44.88    6.19
  -6   8  -5   53.46    6.74
  -6   8  -5   50.83    6.66
  -8  -8  -5    0.75    2.09
   8  -8   5    0.95    1.88
  -8  -8  -5    5.08    3.36
  -8   8  -5    0.67    1.73
  -8   8  -5    2.84    2.09
  -8   8  -5    0.61    1.91
   8   8   5    6.06    4.79
 -10  -8  -5   11.18    2.94
  10  -8   5    5.53    2.47
 -10  -8  -5    4.10    3.27
 -10   8  -5    4.87    2.17
 -10   8  -5    9.84    2.62
  10   8   5   10.39    5.26
 -11  -9   5   10.74    3.23
  11  -9  -5    8.96    3.92
 -11   9   5   15.62    6.33
 -11   9   5   11.36    3.45
  11   9  -5   20.39    6.15
 -11   9   5   21.59    6.77
  -9  -9   5   10.09    3.12
   9  -9  -5    9.48    1.13
   9  -9  -5    7.88    1.21
   9  -9  -5    6.96    3.35
   9   9  -5   10.02    1.79
   9   9  -5    8.75    4.83
   9   9  -5   16.90    5.56
  -9   9   5   13.83    5.62
  -7  -9   5    5.94    2.82
   7  -9  -5    5.68    3.31
   7  -9  -5    5.18    1.76
   7   9  -5   17.03    5.32
  -7   9   5   10.51    5.83
   7   9  -5    2.55    3.64
  -7   9   5    6.15    4.83
  -5  -9   5    3.00    2.41
   5  -9  -5    3.12    1.21
   5  -9  -5    2.59    3.02
   5   9  -5   -3.25    3.15
  -5   9   5    6.87    4.88
  -5   9   5    2.38    4.42
  -3  -9   5   13.03    3.52
   3  -9  -5   16.73    2.73
   3  -9  -5   12.77    4.26
   3   9  -5   21.29    5.49
  -3   9   5   19.29    8.70
  -3   9   5   18.74    6.70
   3   9  -5   21.53    6.00
  -1  -9   5    2.82    2.49
   1  -9  -5    5.83    3.22
   1  -9  -5    6.30    1.84
  -1   9   5    1.60    6.40
   1   9  -5    6.76    4.00
  -1  -9  -5    9.97    2.45
  -1  -9  -5   10.40    3.80
   1  -9   5   13.46    3.23
  -1   9  -5   17.07    5.09
  -1   9  -5   11.79    4.42
   1   9   5   13.38    5.89
  -1   9  -5   12.17    4.02
  -3  -9  -5   52.68    6.20
  -3  -9  -5   42.01    7.36
   3  -9   5   65.13    6.66
  -3   9  -5   64.10    8.84
  -3   9  -5   53.08    7.32
  -3   9  -5   63.39    8.13
   3   9   5   57.48   11.23
  30   0  -6    5.70    1.65
 -30   0   6    8.10    3.31
  30   0  -6    7.18    4.56
  30   0  -6    6.69    1.29
  28   0  -6    4.88    3.69
  28   0  -6   -0.69    2.43
  28   0  -6    6.00    1.36
 -28   0   6   10.08    3.61
  26   0  -6   -0.80    0.81
  26   0  -6   -1.64    2.62
 -26   0   6    0.79    2.68
  24   0  -6    4.23    3.44
  24   0  -6    2.09    2.09
  24   0  -6    2.22    1.05
 -24   0   6    0.73    2.86
 -22   0   6    1.45    3.03
  22   0  -6    1.27    2.75
  22   0  -6    0.86    1.00
  22   0  -6    2.83    2.28
  20   0  -6   12.66    3.74
  20   0  -6    8.77    1.69
  20   0  -6    8.79    2.73
 -20   0   6   13.51    3.85
  18   0  -6  213.84   19.18
  18   0  -6  206.93   17.64
 -16   0   6    2.30    1.23
 -16   0   6    2.74    2.28
  16   0  -6    1.65    2.03
  16   0  -6    1.20    1.61
  16   0  -6    1.69    0.94
  14   0  -6   14.18    2.68
  14   0  -6   20.04    2.21
  14   0  -6   16.12    3.20
 -14   0   6   18.66    2.70
  12   0  -6  300.85   24.66
 -12   0   6  288.67   24.66
  12   0  -6  308.67   25.09
  12   0  -6  293.49   25.45
  10   0  -6    4.44    1.13
  10   0  -6    3.82    1.84
 -10   0   6    4.62    1.12
 -10   0   6    9.24    2.74
  10   0  -6    4.78    1.32
   8   0  -6  792.99   64.91
  -8   0   6  779.44   64.22
   6   0  -6  242.84   18.74
  -6   0   6  211.46   18.52
   6   0  -6  217.56   19.26
   4   0  -6  135.22   12.21
   4   0  -6  152.13   11.67
  -4   0   6  122.63   11.31
   2   0  -6  253.43   20.38
   2   0  -6  245.34   19.98
   2   0  -6  229.58   20.90
   0   0   6    3.87    1.41
   0   0  -6    2.08    1.78
   0   0   6    1.78    1.92
   0   0   6    3.90    1.68
   0   0  -6    2.13    0.78
   0   0  -6    3.14    1.35
  -2   0  -6    8.92    1.78
  -2   0  -6    9.93    2.28
   2   0   6    9.73    2.03
  -4   0  -6  211.06   17.64
  -4   0  -6  208.07   17.88
   4   0   6  201.45   17.79
   6   0   6   99.60    7.91
  -6   0  -6   86.73    8.04
  -6   0  -6   84.91    8.36
   6   0   6   90.01    8.05
   6   0   6   75.05    8.30
   8   0   6   11.66    2.10
   8   0   6   13.28    2.02
   8   0   6    9.16    2.60
  -8   0  -6   16.72    3.00
  -8   0  -6    8.73    2.07
 -10   0  -6  213.49   19.31
 -10   0  -6  231.03   18.91
 -10   0  -6  210.63   20.01
  10   0   6  253.09   19.04
 -10   0  -6  233.52   19.81
  10   0   6  210.07   19.94
 -12   0  -6  127.63   11.34
  12   0   6  117.89   12.13
 -12   0  -6  123.36   12.28
 -12   0  -6  137.91   11.99
 -14   0  -6    9.58    3.01
  14   0   6   13.02    1.83
 -14   0  -6    8.64    3.05
 -14   0  -6    8.64    2.15
  14   0   6   12.18    3.38
 -16   0  -6    7.98    2.01
 -16   0  -6   11.22    3.19
 -16   0  -6    8.53    3.23
 -18   0  -6   13.75    3.80
 -18   0  -6   13.48    3.50
 -20   0  -6    8.05    2.96
  29  -1  -6    3.87    1.08
  29  -1  -6    3.83    0.88
  29  -1  -6    2.70    3.42
 -29  -1   6    6.81    3.14
  29   1  -6    6.40    4.64
 -29   1   6    6.94    3.46
  29   1  -6    4.82    1.58
  29   1  -6    2.62    1.83
  27  -1  -6   10.84    3.96
  27  -1  -6    6.40    2.92
 -27  -1   6    8.97    3.45
  27  -1  -6    5.89    1.22
  27   1  -6   16.16    5.28
  27   1  -6    8.12    2.68
 -27   1   6    4.83    3.71
  27   1  -6    8.27    1.83
  25  -1  -6   12.91    2.01
 -25  -1   6   19.62    4.51
  25  -1  -6   15.50    4.41
  25  -1  -6   17.13    3.55
  25   1  -6   22.23    2.91
  25   1  -6   15.63    3.52
 -25   1   6   22.68    5.09
  23  -1  -6   22.48    4.18
 -23  -1   6   27.83    5.42
  23   1  -6   28.65    3.58
 -23   1   6   30.34    5.87
  23   1  -6   41.30    6.94
  23   1  -6   24.90    4.44
  21  -1  -6   76.08    7.96
  21  -1  -6   73.40    6.93
 -21  -1   6   95.34    9.23
  21  -1  -6   78.86    8.99
  21   1  -6   72.98    8.08
  19  -1  -6   59.84    6.48
 -19  -1   6   67.34    7.46
  19  -1  -6   63.65    7.36
  19  -1  -6   54.45    5.50
  19   1  -6   69.23    6.68
  17  -1  -6   30.69    4.73
  17  -1  -6   27.60    3.08
  17  -1  -6   34.85    4.28
 -17  -1   6   36.17    4.93
  17   1  -6   28.49    4.12
 -15  -1   6    4.05    1.41
  15  -1  -6    5.41    1.83
  15  -1  -6    3.49    1.11
 -15  -1   6    4.99    2.28
  15  -1  -6    6.93    2.01
  15  -1  -6    2.67    2.09
  15   1  -6    5.18    2.64
  15   1  -6    4.92    1.87
 -15   1   6    5.51    3.03
 -15   1   6    3.77    1.31
  13  -1  -6  219.73   19.09
  13  -1  -6  214.49   20.07
  13  -1  -6  255.43   19.60
  13   1  -6  225.79   19.51
 -13   1   6  232.70   19.49
  11  -1  -6   61.30    5.35
  11  -1  -6   53.89    6.29
  11   1  -6   58.55    5.76
 -11   1   6   56.23    5.36
   9  -1  -6   67.47    6.38
   9  -1  -6   62.94    7.29
  -9  -1   6   74.91    6.13
   9   1  -6   80.38    6.36
  -9   1   6   64.21    6.32
   7  -1  -6   17.01    2.35
   7  -1  -6   15.07    3.23
  -7  -1   6   22.01    3.00
   7  -1  -6   15.17    2.25
   7   1  -6   15.60    2.01
  -7   1   6   20.14    3.85
  -7   1   6   14.17    2.21
  -7   1   6   20.34    2.74
   7   1  -6   17.67    2.72
   5  -1  -6  522.55   48.28
   5  -1  -6  614.10   47.32
   5  -1  -6  608.02   47.55
  -5  -1   6  584.02   47.00
  -5   1   6  551.30   47.30
   5   1  -6  594.07   47.31
   5   1  -6  558.76   47.53
   3  -1  -6  417.63   37.56
   3  -1  -6  456.85   36.77
   3   1  -6  452.67   36.47
   1  -1  -6   29.77    4.83
   1  -1  -6   37.04    3.81
  -1   1   6   36.95    4.84
   1   1  -6   30.31    3.59
   1   1  -6   32.75    3.31
   1  -1   6    1.30    0.49
  -1  -1  -6    0.12    1.44
   1  -1   6    0.19    0.82
  -1  -1  -6    1.03    1.38
   1   1   6    0.24    2.13
  -1   1  -6    0.74    0.81
   1   1   6    1.08    2.05
  -1   1  -6    0.94    1.11
   1   1   6   -0.01    1.17
  -1   1  -6    0.72    0.37
  -3  -1  -6   66.18    6.99
  -3  -1  -6   68.27    6.84
   3   1   6   84.45    6.85
   3   1   6   63.68    7.62
   3   1   6   65.21    7.66
  -3   1  -6   71.43    6.47
  -3   1  -6   80.20    6.96
  -5  -1  -6   12.05    2.28
  -5  -1  -6   11.69    2.51
  -5   1  -6   12.74    1.97
   5   1   6   11.73    2.13
  -5   1  -6   11.55    1.42
  -5   1  -6    9.94    2.23
   5   1   6   10.98    2.94
   5   1   6    8.41    2.94
  -7  -1  -6   31.23    4.23
  -7  -1  -6   38.65    4.79
   7   1   6   44.16    4.21
   7   1   6   43.46    5.37
  -7   1  -6   38.06    4.56
  -7   1  -6   36.74    3.56
   7   1   6   34.59    5.56
  -7   1  -6   38.02    4.01
  -9  -1  -6    9.63    3.50
   9  -1   6   12.16    1.37
  -9  -1  -6    6.94    2.35
  -9  -1  -6    8.27    2.29
   9  -1   6    9.64    1.49
   9   1   6   11.24    3.48
  -9   1  -6   10.16    1.68
  -9   1  -6   11.36    2.69
  -9   1  -6   11.32    2.04
   9   1   6   14.02    2.29
   9   1   6   11.07    3.00
 -11  -1  -6   16.45    3.18
  11  -1   6   20.10    2.81
  11  -1   6   23.95    2.63
 -11  -1  -6   21.58    3.88
  11   1   6   17.56    4.38
 -11   1  -6   26.96    3.90
  11   1   6   31.63    4.46
 -11   1  -6   19.87    2.56
  11   1   6   22.69    3.06
 -11   1  -6   20.68    2.84
 -13  -1  -6    2.08    1.66
  13  -1   6    3.74    1.63
 -13  -1  -6    3.90    3.04
 -13  -1  -6    4.80    2.38
  13   1   6    3.83    2.50
 -13   1  -6    5.09    2.19
  13   1   6    8.49    3.47
 -13   1  -6    1.62    1.25
 -13   1  -6    4.32    2.17
  13   1   6    4.40    1.54
 -15  -1  -6    6.49    3.26
 -15  -1  -6    4.31    2.56
 -15  -1  -6    1.20    1.59
  15  -1   6    5.31    2.17
 -15   1  -6    6.38    2.60
  15   1   6    6.40    2.67
 -15   1  -6    3.91    2.19
  15   1   6   -0.94    2.22
  15   1   6    5.09    1.50
 -15   1  -6    3.61    1.40
  17  -1   6   13.47    3.11
 -17  -1  -6   13.62    3.74
  17  -1   6   18.47    3.69
 -17  -1  -6   18.14    5.02
  17   1   6   20.07    3.73
  17   1   6   15.05    3.81
  17   1   6   20.50    2.61
 -17   1  -6   16.29    3.83
 -17   1  -6   13.92    3.30
 -19  -1  -6    9.39    3.45
 -19  -1  -6    1.18    2.58
  19  -1   6    3.23    1.57
  19  -1   6    5.44    2.39
  19   1   6   -0.61    1.07
 -19   1  -6    1.51    2.06
  19   1   6    1.55    2.42
 -19   1  -6    6.45    2.52
  21  -1   6    2.83    2.26
 -21  -1  -6    4.98    2.99
  21  -1   6    1.41    1.51
 -21   1  -6    5.23    2.55
  21   1   6    3.99    1.33
  21   1   6    7.52    3.02
  30  -2  -6    4.77    3.41
  30   2  -6    4.63    1.99
  30   2  -6   11.05    5.94
  30   2  -6    1.42    1.98
 -28  -2   6   10.42    3.56
  28   2  -6   12.07    6.08
 -28   2   6    6.74    4.10
 -26  -2   6   40.72    6.40
  26  -2  -6   49.20    5.46
  26  -2  -6   35.60    6.78
  26  -2  -6   36.68    3.71
  26   2  -6   44.99    6.02
  24  -2  -6   22.17    5.02
 -24  -2   6   22.43    4.80
  24  -2  -6   20.18    2.44
  24  -2  -6   26.99    4.14
  24   2  -6   25.11    4.38
 -22  -2   6   52.73    6.93
  22  -2  -6   49.24    4.72
  22  -2  -6   46.46    6.85
  22  -2  -6   51.32    5.89
  22   2  -6   52.44    6.17
  20  -2  -6   19.41    3.40
 -20  -2   6   19.43    4.29
  20  -2  -6   18.50    4.32
  20  -2  -6   15.73    2.21
  20   2  -6   14.92    3.22
 -18  -2   6   21.28    4.25
  18  -2  -6   17.91    3.68
  18  -2  -6   16.96    2.32
  18  -2  -6   19.64    4.22
  18   2  -6   20.72    3.48
 -16  -2   6  104.24   10.25
  16  -2  -6  110.43   10.61
  16   2  -6  132.14   12.44
 -16   2   6  124.60   12.21
 -14  -2   6   68.26    6.67
  14  -2  -6   53.40    5.34
  14  -2  -6   59.47    5.85
  14  -2  -6   53.25    6.72
  14   2  -6   55.11    5.79
 -14   2   6   56.01    5.57
  12  -2  -6  182.56   17.98
  12  -2  -6  204.49   16.83
 -12  -2   6  205.76   17.56
 -12   2   6  201.38   16.94
  12   2  -6  194.06   17.01
 -10  -2   6  104.34    9.17
  10  -2  -6   90.91    9.82
  10  -2  -6   95.49    8.56
 -10   2   6   91.93    8.56
  10   2  -6   94.15    8.66
   8  -2  -6   31.96    3.84
   8  -2  -6   32.42    5.61
   8  -2  -6   37.77    3.85
  -8  -2   6   34.04    4.22
  -8   2   6   46.57    5.79
  -8   2   6   42.66    4.02
  -8   2   6   28.29    3.74
  -6  -2   6  467.90   37.48
   6  -2  -6  413.76   38.50
   6  -2  -6  471.45   37.23
   6  -2  -6  475.23   37.46
  -6   2   6  418.18   37.20
  -4  -2   6  132.87    9.87
   4  -2  -6  121.46   10.52
   4  -2  -6  111.68   10.74
  -4  -2   6  109.32   10.55
  -4   2   6  119.13   11.98
  -2  -2   6  214.03   18.11
   2  -2  -6  202.00   19.66
   2  -2  -6  207.55   18.21
   2  -2  -6  230.19   18.61
   2   2  -6  214.93   18.00
  -2   2   6  226.69   19.81
   0  -2  -6    2.57    1.49
   0  -2  -6    2.35    1.74
   0  -2  -6    2.64    1.57
   0   2   6    3.86    1.70
   0   2  -6    2.64    0.77
   0   2   6    2.22    2.70
   0   2  -6    2.69    0.96
   0   2   6   -2.64    2.40
  -2  -2  -6  145.08   13.17
  -2  -2  -6  155.25   13.17
   2   2   6  164.42   13.11
  -2   2  -6  165.75   12.92
   2   2   6  142.65   14.33
  -2   2  -6  141.79   12.48
  -2   2  -6  129.75   12.15
   2   2   6  155.96   14.62
  -4  -2  -6  141.62   13.60
  -4  -2  -6  155.23   13.70
  -4   2  -6  150.40   13.34
   4   2   6  150.70   14.98
   4   2   6  174.15   13.63
  -4   2  -6  149.48   12.96
   4   2   6  150.44   14.84
  -6  -2  -6   33.05    4.50
  -6  -2  -6   30.08    4.06
  -6   2  -6   29.49    3.24
   6   2   6   22.96    5.25
  -6   2  -6   33.48    3.20
   6   2   6   28.11    5.38
   6   2   6   37.56    4.03
  -6   2  -6   29.74    3.76
  -8  -2  -6  166.46   15.60
  -8  -2  -6  151.76   15.34
  -8   2  -6  178.57   14.79
  -8   2  -6  174.00   14.71
  -8   2  -6  175.78   15.18
   8   2   6  191.15   15.34
   8   2   6  190.06   16.79
   8   2   6  154.44   16.94
 -10  -2  -6    0.63    3.08
 -10  -2  -6    2.03    1.86
 -10  -2  -6    6.76    2.56
  10   2   6    1.76    1.76
  10   2   6    3.25    3.33
  10   2   6    1.64    3.11
 -10   2  -6    3.12    1.82
 -10   2  -6    1.49    1.14
 -10   2  -6    2.62    1.19
 -12  -2  -6   57.47    8.04
 -12  -2  -6   49.67    6.54
 -12  -2  -6   43.34    6.05
 -12   2  -6   56.52    5.50
  12   2   6   65.42    6.07
 -12   2  -6   46.87    5.92
  12   2   6   59.34    8.32
 -12   2  -6   58.72    6.20
  12   2   6   72.91    7.95
 -12   2  -6   51.91    5.38
 -14  -2  -6   71.75    7.95
 -14  -2  -6   69.98    9.46
 -14  -2  -6   64.91    7.50
 -14   2  -6   74.10    6.56
 -14   2  -6   72.10    7.39
 -14   2  -6   74.69    7.04
  14   2   6   69.18    7.96
  14   2   6   66.22    9.43
 -16  -2  -6    1.39    2.41
 -16  -2  -6    6.12    3.68
 -16   2  -6    3.22    2.11
  16   2   6    2.03    1.67
 -16   2  -6    1.49    0.79
  16   2   6    3.54    2.73
  16   2   6    4.79    3.27
 -18  -2  -6   38.35    7.45
 -18  -2  -6   34.33    5.64
  18   2   6   30.32    4.08
 -18   2  -6   29.81    4.82
 -18   2  -6   31.19    4.26
  18   2   6   37.47    7.00
 -20  -2  -6   23.18    4.65
  20   2   6   22.57    3.21
 -20   2  -6   19.64    3.96
  29  -3  -6    9.34    3.42
 -29   3   6   10.97    5.17
  29   3  -6    9.59    6.57
  29   3  -6    2.64    2.38
  27  -3  -6   22.59    4.25
  27  -3  -6   15.55    5.40
 -27  -3   6   20.93    4.83
 -27   3   6   30.64    6.46
  25  -3  -6    1.03    0.89
  25  -3  -6    1.76    2.67
  25  -3  -6    6.29    2.51
  25   3  -6    0.56    4.92
 -25   3   6   -1.93    3.59
  25   3  -6    0.29    2.05
 -23  -3   6    7.81    3.38
  23  -3  -6   19.09    3.65
  23  -3  -6    9.87    1.76
  23  -3  -6    5.98    3.47
  23   3  -6   14.31    3.42
 -23   3   6   20.86    5.60
  21  -3  -6   31.93    4.38
  21  -3  -6   27.13    3.26
  21  -3  -6   33.42    5.96
 -21  -3   6   28.50    5.39
  21   3  -6   28.82    4.58
  19  -3  -6   17.08    4.51
 -19  -3   6   22.27    4.59
  19  -3  -6   18.74    2.67
  19  -3  -6   24.26    3.61
  19   3  -6   22.70    3.74
  17  -3  -6   11.55    2.59
 -17  -3   6    9.23    3.28
  17  -3  -6   14.10    2.97
  17  -3  -6   10.93    3.69
  17  -3  -6    8.33    1.84
 -17   3   6   19.44    4.83
  17   3  -6    7.25    2.49
  15  -3  -6   59.68    5.67
  15  -3  -6   68.22    6.06
  15  -3  -6   50.61    7.35
 -15  -3   6   52.63    6.82
  13  -3  -6  179.59   18.04
 -13  -3   6  191.14   17.59
  13  -3  -6  195.71   16.38
  13   3  -6  192.93   16.51
  11  -3  -6   35.59    3.91
  11  -3  -6   28.12    3.62
  11  -3  -6   32.93    5.90
 -11  -3   6   32.00    4.62
 -11   3   6   40.51    5.92
  11   3  -6   33.39    3.72
 -11   3   6   25.59    3.71
  -9  -3   6   11.55    2.92
   9  -3  -6   12.44    2.37
   9  -3  -6   17.81    4.39
   9  -3  -6   16.07    2.62
  -9   3   6   19.71    2.63
  -9   3   6   13.93    2.52
   9   3  -6    9.99    2.14
  -9   3   6   15.87    4.11
   7  -3  -6   40.05    6.67
   7  -3  -6   37.08    4.16
   7  -3  -6   36.93    4.29
  -7  -3   6   36.41    4.74
  -7   3   6   47.81    4.40
  -7   3   6   32.90    4.17
   7   3  -6   32.69    3.93
  -7   3   6   41.07    6.13
   5  -3  -6   19.42    3.04
   5  -3  -6   17.99    2.83
  -5  -3   6   13.46    2.96
   5  -3  -6   18.91    4.85
  -5   3   6   21.12    4.59
  -5   3   6   22.76    2.91
   3  -3  -6  178.43   15.09
  -3  -3   6  170.26   15.18
  -3  -3   6  162.43   14.34
   3  -3  -6  169.68   15.31
   3  -3  -6  173.00   16.84
  -3   3   6  201.62   17.27
   1  -3  -6  307.31   27.13
   1  -3  -6  312.17   26.87
  -1  -3   6  313.66   26.08
   1  -3  -6  296.61   26.80
  -1   3   6  342.65   28.97
  -1   3   6  360.22   27.16
  -1   3   6  306.38   28.46
  -1  -3  -6   55.62    6.27
   1  -3   6   69.09    5.21
  -1  -3  -6   50.04    6.00
  -1  -3  -6   53.65    6.16
  -1   3  -6   67.72    5.23
   1   3   6   59.91    8.20
  -1   3  -6   57.06    5.48
   1   3   6   68.54    6.44
   1   3   6   48.18    7.96
  -3  -3  -6   38.39    4.58
  -3  -3  -6   41.23    4.75
   3   3   6   41.95    6.89
   3   3   6   42.10    4.63
  -3   3  -6   29.50    3.66
   3   3   6   42.27    6.85
  -3   3  -6   35.24    3.57
  -3   3  -6   36.43    3.95
  -5  -3  -6  120.60   10.80
  -5  -3  -6  103.46   10.70
  -5   3  -6  113.88   10.10
   5   3   6  124.23   12.75
  -5   3  -6  116.49    9.79
   5   3   6  108.68   12.60
  -5   3  -6  101.79    9.68
   5   3   6  130.96   10.80
  -7  -3  -6   48.69    5.89
  -7  -3  -6   49.13    5.97
  -7   3  -6   50.80    4.73
   7   3   6   46.50    8.22
   7   3   6   63.02    8.24
  -7   3  -6   47.15    4.81
   7   3   6   48.54    5.73
  -7   3  -6   53.52    5.23
  -9  -3  -6   27.66    4.71
  -9  -3  -6   24.54    4.25
   9   3   6   27.35    6.31
   9   3   6   32.90    6.45
  -9   3  -6   26.36    3.29
  -9   3  -6   26.98    3.70
   9   3   6   31.59    4.26
  -9   3  -6   30.01    3.11
 -11  -3  -6    2.83    2.09
 -11  -3  -6    1.45    2.11
 -11  -3  -6    0.51    3.58
  11   3   6    0.55    3.54
  11   3   6    1.26    3.53
  11   3   6    2.21    2.13
 -11   3  -6    1.38    0.97
 -11   3  -6    3.40    1.63
 -11   3  -6   -0.39    1.29
 -13  -3  -6    2.60    3.72
 -13  -3  -6    0.34    1.87
 -13  -3  -6    0.51    2.48
  13   3   6    2.37    3.41
 -13   3  -6    0.69    0.89
  13   3   6   -1.38    1.64
 -13   3  -6    0.43    1.68
  13   3   6   -0.01    3.55
 -15  -3  -6   20.25    5.65
 -15  -3  -6   12.99    3.70
  15   3   6   13.09    6.29
 -15   3  -6   14.87    2.87
  15   3   6   21.22    5.23
  15   3   6   14.78    3.08
  15   3   6   14.14    3.54
 -15   3  -6   11.53    1.57
 -17  -3  -6    8.06    3.43
 -17  -3  -6   10.32    4.54
 -17   3  -6    9.39    2.65
  17   3   6    3.65    4.34
  17   3   6    5.03    2.34
  17   3   6    6.62    4.05
 -19  -3  -6    4.66    2.71
  19   3   6    0.46    3.38
  19   3   6    0.75    1.93
 -19   3  -6    3.10    1.98
  28  -4  -6    2.03    3.19
  28  -4  -6    4.60    2.69
  28   4  -6    4.74    2.65
  28   4  -6   -5.55    5.00
  26  -4  -6   13.10    3.58
  26   4  -6   35.73    9.02
  24  -4  -6   50.00    5.52
 -24  -4   6   45.07    6.67
  24  -4  -6   40.89    7.48
  24  -4  -6   39.82    4.40
  24   4  -6   37.04    5.76
  22  -4  -6    8.24    1.84
  22  -4  -6   18.55    3.67
  22  -4  -6    7.51    3.88
 -22  -4   6   12.65    4.01
  22  -4  -6   13.53    2.90
 -22   4   6   16.35    5.46
  22   4  -6    8.32    2.87
  20  -4  -6    2.50    3.05
  20  -4  -6    3.80    2.02
  20  -4  -6    1.15    1.29
 -20  -4   6    4.41    2.87
  20  -4  -6    3.81    2.44
 -20   4   6    4.60    3.80
  20   4  -6    3.32    2.35
  20   4  -6    5.66    4.78
  18  -4  -6   93.01   11.11
  18  -4  -6  100.24    8.73
  18  -4  -6   96.24    8.89
 -18  -4   6   82.95   10.20
  18   4  -6   93.95    9.20
 -16  -4   6   45.72    6.91
  16  -4  -6   56.10    5.59
  16  -4  -6   48.91    8.16
  16  -4  -6   50.22    5.31
  16   4  -6   55.15    5.83
 -14  -4   6   20.68    4.46
  14  -4  -6   21.33    3.59
  14  -4  -6   16.91    3.02
  14  -4  -6   20.65    3.29
  14  -4  -6   15.83    5.03
 -14   4   6   27.71    3.25
 -14   4   6   33.18    6.14
 -12  -4   6  137.31   13.46
  12  -4  -6  136.70   14.57
  12  -4  -6  131.55   12.25
  12   4  -6  141.54   12.13
  10  -4  -6    3.18    1.76
  10  -4  -6    4.77    2.01
  10  -4  -6    0.36    3.18
 -10   4   6   -0.05    1.49
  10   4  -6    3.30    2.98
  10   4  -6    2.63    1.48
 -10   4   6    0.32    3.05
   8  -4  -6   40.13    7.22
  -8  -4   6   31.92    5.09
   8  -4  -6   36.65    4.22
   8  -4  -6   30.66    4.17
   8   4  -6   25.08    3.45
  -8   4   6   33.00    6.34
  -8   4   6   39.19    4.24
   6  -4  -6    4.49    3.74
   6  -4  -6    4.80    1.93
   6  -4  -6    3.82    2.07
  -6  -4   6    5.08    2.60
  -6   4   6    5.29    2.06
  -6   4   6    2.77    3.06
   6   4  -6    6.41    2.56
   6   4  -6    2.87    1.29
   4  -4  -6  170.33   15.70
   4  -4  -6  179.39   15.52
   4  -4  -6  164.37   17.48
  -4  -4   6  168.23   14.84
  -4  -4   6  173.47   15.93
  -4   4   6  196.99   15.75
  -4   4   6  193.10   18.00
   4   4  -6  168.87   14.88
   2  -4  -6   58.46    6.57
  -2  -4   6   65.44    6.85
   2  -4  -6   57.52    6.80
   2  -4  -6   61.75    6.40
  -2   4   6   65.39    9.12
  -2   4   6   78.33    6.95
  -2   4   6   66.94    8.97
   0  -4  -6  153.72   13.63
   0  -4  -6  139.94   13.93
   0  -4  -6  156.03   13.77
   0   4   6  142.78   15.80
   0   4   6  172.49   20.61
   0   4   6  165.56   14.42
  -2  -4  -6   49.35    6.10
   2  -4   6   57.35    4.72
  -2  -4  -6   46.93    5.75
  -2   4  -6   46.98    4.98
   2   4   6   61.34    6.18
   2   4   6   50.43    8.26
  -2   4  -6   54.78    5.04
   2   4   6   46.04    8.15
  -4  -4  -6   84.17    9.39
  -4  -4  -6   97.50    9.26
   4   4   6   95.49   11.75
  -4   4  -6   99.45    8.97
   4   4   6   83.66   11.47
   4   4   6  105.12    9.49
  -6  -4  -6   21.30    3.73
  -6  -4  -6   23.09    4.02
  -6   4  -6   17.96    2.42
   6   4   6   25.18    3.97
   6   4   6   20.11    6.10
   6   4   6   14.30    5.33
  -6   4  -6   18.45    2.65
  -6   4  -6   20.87    2.41
  -8  -4  -6    8.50    3.02
  -8  -4  -6    8.06    3.02
  -8   4  -6   13.01    1.80
  -8   4  -6   11.17    2.15
  -8   4  -6   10.71    2.09
   8   4   6    7.54    4.63
   8   4   6   13.13    3.12
   8   4   6   12.62    5.23
 -10  -4  -6    8.41    2.85
 -10  -4  -6    8.66    2.85
  10   4   6    9.75    4.87
  10   4   6   11.91    2.94
 -10   4  -6    8.73    1.55
 -10   4  -6   10.38    2.10
 -10   4  -6    7.45    1.91
  10   4   6    3.51    4.37
 -12  -4  -6   29.82    4.96
 -12  -4  -6   33.72    5.24
 -12   4  -6   32.48    3.96
  12   4   6   17.41    6.36
  12   4   6   30.41    6.71
  12   4   6   29.60    4.50
 -14  -4  -6   20.64    4.15
  14   4   6   20.09    3.79
  14   4   6   31.12    6.71
  14   4   6   14.41    5.60
 -14   4  -6   14.93    2.86
 -14   4  -6   16.09    2.00
 -16  -4  -6   34.94    5.55
 -16  -4  -6   35.85    7.96
  16   4   6   43.72    7.99
  16   4   6   24.86    4.55
 -16   4  -6   27.72    4.13
 -18  -4  -6    3.50    2.86
 -18   4  -6    5.19    2.34
  18   4   6    2.46    2.49
  18   4   6    3.93    4.00
  25  -5  -6    3.27    3.56
  25  -5  -6    2.72    2.75
  25  -5  -6    5.25    2.46
  25   5  -6    6.14    2.73
 -25   5   6   -5.37    4.25
  25   5  -6    6.77    6.20
  23  -5  -6    2.48    2.89
  23  -5  -6   -0.69    2.12
  23  -5  -6    0.83    1.90
 -23  -5   6    5.17    2.60
  23   5  -6   -0.09    1.84
 -23   5   6   -1.45    3.77
  23   5  -6    3.89    5.20
 -21  -5   6    2.88    2.80
  21  -5  -6   -0.78    1.16
  21  -5  -6    2.53    3.47
  21  -5  -6   -1.45    1.73
  21  -5  -6    1.64    2.61
 -21   5   6   -3.53    3.35
  21   5  -6    3.11    4.79
  21   5  -6    0.14    1.88
  19  -5  -6   15.71    3.42
 -19  -5   6    6.35    3.43
  19  -5  -6    8.50    2.15
  19  -5  -6    4.34    3.64
  19  -5  -6   11.33    3.02
  19   5  -6    8.55    2.65
  19   5  -6   24.04    6.41
 -19   5   6   12.28    5.06
 -19   5   6   14.24    2.29
 -17  -5   6    6.32    3.69
  17  -5  -6   16.72    3.32
  17  -5  -6   10.92    2.50
  17  -5  -6   16.10    5.26
  17  -5  -6   17.36    2.90
  17   5  -6   14.20    3.07
  17   5  -6   30.44    6.66
 -17   5   6   20.27    5.66
  15  -5  -6    6.46    2.04
  15  -5  -6    1.51    3.89
  15  -5  -6    3.05    1.81
  15  -5  -6    4.35    2.27
 -15  -5   6    9.61    3.43
  15   5  -6    6.31    4.45
 -15   5   6    7.00    4.27
 -15   5   6    7.13    2.06
  15   5  -6    5.28    2.17
  13  -5  -6   27.02    4.13
  13  -5  -6   25.29    6.64
 -13  -5   6   24.92    5.57
  13  -5  -6   26.80    4.35
 -13   5   6   37.65    4.22
 -13   5   6   39.50    7.37
  13   5  -6   27.07    4.86
  11  -5  -6   17.88    3.55
 -11  -5   6   20.74    5.06
  11  -5  -6   28.53    4.27
  11  -5  -6   20.73    6.12
 -11   5   6   34.20    4.84
  11   5  -6   21.76    3.31
 -11   5   6   33.82    6.68
  -9  -5   6   -0.32    2.59
   9  -5  -6    2.13    2.14
   9  -5  -6   -1.12    3.44
   9  -5  -6    1.63    1.89
  -9   5   6    3.36    1.97
   9   5  -6    5.68    3.43
   9   5  -6    0.01    1.29
  -9   5   6   -0.35    3.46
   7  -5  -6   50.27    6.17
  -7  -5   6   55.50    7.38
   7  -5  -6   54.50    8.76
   7  -5  -6   60.36    6.27
   7   5  -6   47.38    5.21
  -7   5   6   65.45    6.38
  -7   5   6   52.62    8.67
  -5  -5   6   35.93    4.39
   5  -5  -6   41.00    7.96
   5  -5  -6   38.89    5.21
  -5  -5   6   40.59    6.07
   5  -5  -6   45.20    4.67
   5  -5  -6   37.09    5.23
   5   5  -6   41.23    4.15
  -5   5   6   53.09    5.47
  -5   5   6   49.22    8.49
   3  -5  -6   75.69    7.57
   3  -5  -6   72.71    7.04
   3  -5  -6   70.56    7.68
  -3  -5   6   64.47    6.58
  -3   5   6   67.49    9.98
  -3   5   6   80.68    7.71
  -3   5   6   71.63   10.17
  -1  -5   6    5.22    1.47
   1  -5  -6    8.36    2.35
   1  -5  -6    6.99    2.56
   1  -5  -6    8.16    2.86
   1   5  -6    9.35    2.60
  -1   5   6    6.44    2.52
  -1   5   6    7.97    4.76
   1   5  -6    6.04    1.27
  -1   5   6    3.67    4.28
  -1  -5  -6   65.00    6.47
   1  -5   6   58.96    5.50
  -1  -5  -6   46.59    6.60
  -1  -5  -6   60.76    6.70
   1   5   6   72.06    7.02
   1   5   6   66.15    9.69
   1   5   6   57.31    9.28
  -1   5  -6   58.92    6.70
  -1   5  -6   57.08    5.39
  -3  -5  -6   12.58    3.45
  -3  -5  -6   17.18    3.68
   3  -5   6   19.78    2.36
  -3  -5  -6   17.30    3.36
  -3   5  -6   19.61    2.80
   3   5   6   22.50    3.90
   3   5   6   18.23    6.05
  -3   5  -6   13.30    1.99
  -3   5  -6   17.49    2.78
   3   5   6    9.99    5.31
   5  -5   6   50.15    4.18
  -5  -5  -6   42.14    5.42
  -5   5  -6   38.00    3.74
   5   5   6   40.04    5.49
   5   5   6   43.44    8.46
  -5   5  -6   35.97    3.88
   5   5   6   35.58    7.88
  -7  -5  -6   44.94    6.24
   7  -5   6   58.05    4.88
  -7  -5  -6   48.75    6.03
   7   5   6   41.18    8.88
   7   5   6   50.59    9.09
  -7   5  -6   43.63    4.70
   7   5   6   48.10    6.27
  -7   5  -6   50.89    4.76
  -9  -5  -6   19.17    4.21
  -9  -5  -6   23.85    4.32
   9   5   6   35.84    7.33
  -9   5  -6   23.67    2.71
   9   5   6   26.51    4.52
  -9   5  -6   27.09    2.97
   9   5   6   27.07    7.31
  -9   5  -6   20.05    2.89
 -11  -5  -6    8.24    3.26
  11   5   6   12.29    5.59
 -11   5  -6   11.33    1.75
  11   5   6   10.45    5.21
  11   5   6   10.72    3.13
 -11   5  -6   12.87    2.19
 -13  -5  -6   17.26    4.06
  13   5   6   14.56    5.82
 -13   5  -6   14.64    2.46
  13   5   6   14.82    5.56
  13   5   6   13.23    3.88
 -15  -5  -6    2.28    2.66
  15   5   6    2.23    2.50
  15   5   6    3.86    4.46
 -15   5  -6    3.67    1.59
 -17  -5  -6    8.58    3.28
 -17   5  -6    7.57    2.01
  17   5   6    6.36    2.94
  24  -6  -6    2.17    1.82
  24  -6  -6   -2.56    3.13
  24  -6  -6    5.68    3.04
  24   6  -6   -1.96    5.18
 -24   6   6   -8.35    3.70
  22  -6  -6    6.24    2.20
  22  -6  -6    8.75    3.26
 -22   6   6    2.52    4.63
  22   6  -6   11.30    6.00
  22   6  -6    4.08    2.12
 -20  -6   6    6.51    3.04
  20  -6  -6    7.14    2.91
 -20   6   6    7.76    4.78
  20   6  -6    2.71    5.05
 -20   6   6    4.47    1.77
  20   6  -6    7.06    2.68
 -18  -6   6    6.60    3.46
  18  -6  -6    9.24    4.76
  18  -6  -6    5.91    1.91
  18  -6  -6    6.44    2.74
  18  -6  -6    4.54    1.99
  18   6  -6    6.31    4.89
 -18   6   6   10.95    4.77
  18   6  -6    4.34    2.10
 -18   6   6    4.95    2.20
  16  -6  -6   74.16   11.00
  16  -6  -6   80.23    7.33
  16  -6  -6   65.84    7.63
  16  -6  -6   94.31    8.40
  16   6  -6   67.45    7.54
  14  -6  -6    2.95    2.48
  14  -6  -6    1.48    1.51
  14  -6  -6    3.30    3.81
  14  -6  -6    1.87    1.79
  14   6  -6    2.90    4.05
 -14   6   6    1.61    1.93
  14   6  -6    5.75    2.18
 -14   6   6    2.25    4.03
  12  -6  -6   29.13    4.48
  12  -6  -6   29.49    7.29
 -12  -6   6   24.26    5.51
  12  -6  -6   21.74    3.93
  12   6  -6   23.23    3.60
 -10  -6   6    7.71    3.80
  10  -6  -6   11.42    3.08
  10  -6  -6   11.30    2.95
  10  -6  -6   10.48    5.26
 -10   6   6   12.85    3.14
  10   6  -6    7.61    2.11
 -10   6   6   12.93    5.50
  10   6  -6   15.21    4.49
  -8  -6   6    4.50    1.96
  -8  -6   6    3.24    3.19
   8  -6  -6    3.06    2.42
   8  -6  -6    4.68    1.79
   8  -6  -6    5.05    4.17
   8  -6  -6    2.56    2.21
   8   6  -6   -0.15    1.35
   8   6  -6    3.01    4.13
  -8   6   6    2.69    4.22
  -8   6   6    3.64    2.35
   6  -6  -6   29.68    5.07
  -6  -6   6   31.85    4.27
  -6  -6   6   39.01    6.38
   6  -6  -6   33.77    4.38
   6  -6  -6   38.06    5.50
   6   6  -6   46.08    6.43
  -6   6   6   38.77    5.18
  -6   6   6   36.52    7.85
   6   6  -6   35.46    3.87
  -6   6   6   40.16    8.49
   4  -6  -6    1.05    2.18
  -4  -6   6    0.91    1.67
   4  -6  -6    1.81    1.65
   4  -6  -6    2.85    2.74
   4   6  -6   -0.46    0.96
   4   6  -6    0.65    2.47
  -4   6   6   -0.94    3.78
  -4   6   6    0.05    1.92
  -4   6   6   -1.11    3.98
   2  -6  -6   29.10    4.19
   2  -6  -6   31.56    5.21
  -2  -6   6   28.92    3.73
   2  -6  -6   26.39    4.79
  -2   6   6   33.65    5.03
  -2   6   6   35.25    7.95
   2   6  -6   29.55    3.16
   2   6  -6   34.50    5.90
   2   6  -6   43.20    5.43
   0  -6  -6   -0.68    1.96
   0  -6   6   -0.96    1.20
   0  -6  -6    0.82    1.82
   0  -6  -6    0.62    2.18
   0   6   6    0.65    3.68
   0   6  -6   -0.58    0.57
   0   6  -6    0.67    2.24
   0   6   6   -1.72    1.74
   0   6  -6   -0.07    1.91
   0   6   6   -0.69    4.11
   2  -6   6   15.65    2.41
  -2  -6  -6   13.14    3.05
  -2  -6  -6   13.38    3.46
  -2  -6  -6   14.34    3.74
  -2   6  -6   16.15    1.47
  -2   6  -6   15.03    1.44
   2   6   6   15.30    6.01
  -2   6  -6   16.62    3.21
  -2   6  -6   10.81    3.24
   2   6   6   18.60    5.95
   2   6   6   17.22    3.76
  -4  -6  -6   10.02    3.23
   4  -6   6    9.62    1.99
  -4  -6  -6    9.29    2.82
  -4  -6  -6    9.19    3.34
   4   6   6   10.94    5.79
   4   6   6   11.00    3.31
   4   6   6    7.01    5.30
  -4   6  -6    9.94    2.41
  -4   6  -6   10.94    2.48
  -6  -6  -6    9.99    3.38
   6  -6   6   12.31    2.19
  -6  -6  -6   13.91    3.11
  -6  -6  -6    5.61    3.11
   6   6   6    9.27    5.43
  -6   6  -6   14.27    2.35
  -6   6  -6   12.54    1.99
   6   6   6   11.02    3.49
   6   6   6   14.96    5.75
   8  -6   6   62.44    5.77
  -8  -6  -6   50.10    6.67
   8   6   6   61.91   10.53
  -8   6  -6   57.99    5.33
   8   6   6   53.55   10.94
   8   6   6   57.62   10.28
  10  -6   6   19.89    2.80
 -10  -6  -6   14.00    3.56
  10   6   6    9.00    3.27
 -10   6  -6   12.90    1.42
  10   6   6   13.37    5.75
 -10   6  -6   15.11    2.14
 -12  -6  -6    1.50    2.40
  12   6   6    1.62    2.43
 -12   6  -6    0.95    0.66
 -12   6  -6    2.83    1.46
  12   6   6    5.16    4.68
 -12   6  -6    0.49    0.88
  14   6   6   11.01    5.58
 -14   6  -6    8.57    2.25
 -14   6  -6   14.70    1.93
  21  -7  -6    4.28    4.36
  21  -7  -6    4.43    1.60
  21  -7  -6    3.21    2.64
 -21   7   6   -2.98    4.40
  21   7  -6   -0.92    5.06
 -21   7   6    2.58    1.68
  21   7  -6    1.28    2.06
  19  -7  -6    1.27    1.37
  19  -7  -6    7.34    3.19
  19  -7  -6    0.36    3.33
 -19   7   6    2.38    4.70
 -19   7   6    2.45    1.86
  19   7  -6    0.24    2.86
  17  -7  -6    4.04    1.56
  17  -7  -6   -2.26    3.46
  17  -7  -6    4.56    2.57
 -17   7   6   -0.69    3.80
  17   7  -6    2.97    4.67
 -17   7   6   -0.14    1.78
  17   7  -6    0.63    1.83
  15  -7  -6    6.56    3.14
 -15  -7   6    6.59    3.31
  15  -7  -6    5.86    1.71
  15   7  -6    2.62    2.16
 -15   7   6    4.53    4.59
  15   7  -6   15.20    5.51
 -15   7   6    5.02    2.47
 -13  -7   6    6.93    3.84
  13  -7  -6    5.90    3.26
  13  -7  -6    7.46    3.05
  13  -7  -6   12.07    2.10
 -13   7   6   12.69    5.70
 -13   7   6   15.61    3.19
  13   7  -6   12.69    2.83
  13   7  -6   22.39    6.08
  11  -7  -6   30.79    5.51
  11  -7  -6   38.91    4.16
  11  -7  -6   25.42    4.85
 -11   7   6   39.37    5.23
 -11   7   6   47.09    8.73
  11   7  -6   34.62    4.35
  11   7  -6   52.12    7.93
  -9  -7   6    1.17    1.89
  -9  -7   6    5.16    3.48
   9  -7  -6    5.34    2.98
   9  -7  -6   -0.02    2.08
   9  -7  -6    4.75    1.64
  -9   7   6   -0.66    3.70
   9   7  -6    4.39    3.59
  -9   7   6    5.00    2.59
  -9   7   6    4.63    5.00
   9   7  -6    2.07    1.57
   7  -7  -6   28.33    5.14
   7  -7  -6   34.08    3.97
  -7  -7   6   31.79    4.61
   7  -7  -6   25.95    5.00
  -7  -7   6   39.04    7.20
  -7   7   6   32.87    5.22
  -7   7   6   38.15    8.65
   7   7  -6   38.34    3.86
  -7   7   6   29.63    8.08
   5  -7  -6   29.08    4.11
   5  -7  -6   24.14    4.98
   5  -7  -6   32.16    5.46
  -5  -7   6   31.14    4.39
  -5   7   6   29.37    7.74
   5   7  -6   35.63    3.56
   5   7  -6   46.47    6.55
  -5   7   6   26.97    7.32
  -5   7   6   40.36    5.23
   3  -7  -6   23.20    4.78
   3  -7  -6   31.61    4.07
  -3  -7   6   24.78    3.84
   3  -7  -6   22.06    4.63
   3   7  -6   26.24    5.75
  -3   7   6   29.01    7.43
  -3   7   6   27.83    4.80
   3   7  -6   37.22    5.82
  -3   7   6   26.85    7.47
   1  -7  -6   36.81    5.76
  -1  -7   6   36.87    4.33
   1  -7  -6   36.81    4.78
   1  -7  -6   25.91    5.35
  -1   7   6   33.87    8.17
   1   7  -6   40.29   10.03
  -1   7   6   31.82    5.50
  -1   7   6   37.08    8.41
   1   7  -6   42.83    5.88
   1  -7   6    7.52    2.13
  -1  -7  -6    6.99    3.04
  -1  -7  -6    6.61    3.03
  -1  -7  -6    9.29    2.55
   1   7   6    3.37    3.18
  -1   7  -6    5.66    3.21
   1   7   6    6.83    4.89
   1   7   6    8.20    5.32
  -3  -7  -6   12.62    3.70
  -3  -7  -6    0.31    2.27
   3  -7   6    1.45    1.50
   3   7   6    2.05    4.87
   3   7   6   -2.56    1.83
   3   7   6   -1.54    4.20
  -3   7  -6    3.04    2.34
  -3   7  -6   -0.27    1.98
  -5  -7  -6   19.88    3.66
   5  -7   6   16.90    2.82
  -5  -7  -6   19.97    4.26
  -5   7  -6   19.14    3.40
  -5   7  -6   18.23    3.31
   5   7   6   10.68    6.17
   5   7   6   19.17    6.37
   5   7   6   14.04    3.78
  -7  -7  -6   13.34    3.75
  -7  -7  -6   16.97    3.61
   7  -7   6   13.49    2.64
  -7   7  -6   15.38    2.57
   7   7   6   15.95    6.17
  -7   7  -6   16.84    2.88
   9  -7   6    6.71    2.20
  -9  -7  -6    3.96    3.11
  -9  -7  -6   14.13    3.22
   9   7   6    9.08    5.25
  -9   7  -6    9.30    1.83
  -9   7  -6    5.99    2.37
  11  -7   6    3.55    2.56
 -11  -7  -6    6.06    2.64
 -11   7  -6    2.81    1.31
  11   7   6   13.72    5.60
  16  -8  -6    4.56    1.29
  16  -8  -6    0.88    2.77
  16   8  -6    4.04    1.85
  16   8  -6    9.19    5.16
 -16   8   6    5.70    2.54
  14  -8  -6   32.95    3.57
  14  -8  -6   33.41    3.59
  14  -8  -6   28.76    5.44
  14   8  -6   32.29    4.49
 -14   8   6   43.99    9.44
 -14   8   6   37.88    5.23
  12  -8  -6   19.36    2.71
  12  -8  -6   13.91    4.04
  12  -8  -6   24.03    2.89
 -12  -8   6   16.47    3.57
 -12   8   6   20.65    4.41
 -12   8   6   22.54    7.40
  12   8  -6   26.17    3.62
 -12   8   6   19.89    6.92
  12   8  -6   28.17    6.60
 -10  -8   6   19.14    5.01
  10  -8  -6   10.46    2.11
 -10  -8   6    8.72    2.88
  10  -8  -6    7.16    3.49
 -10   8   6    8.05    5.33
  10   8  -6   10.31    2.30
 -10   8   6    9.90    5.74
  10   8  -6   17.07    5.01
  -8  -8   6   23.30    4.28
   8  -8  -6   30.41    5.20
   8  -8  -6   24.23    3.33
  -8   8   6   23.80    4.64
   8   8  -6   26.28    3.35
  -8   8   6   28.82    8.04
   8   8  -6   42.93    7.42
  -8   8   6   21.94    7.55
   6  -8  -6   10.47    3.53
   6  -8  -6    8.75    2.24
  -6   8   6    7.15    7.52
  -6   8   6   12.78    5.74
  -6   8   6   11.28    3.33
   6   8  -6    9.31    1.58
   6   8  -6   12.96    4.38
   6   8  -6    7.78    4.47
   4  -8  -6   40.43    4.61
  -4  -8   6   34.73    5.03
   4  -8  -6   40.60    6.01
   4   8  -6   38.97    7.72
  -4   8   6   26.34    7.73
  -4   8   6   45.42    6.42
  -4   8   6   38.21    9.76
   4   8  -6   53.43    7.30
   2  -8  -6   32.23    4.37
  -2  -8   6   34.87    4.44
   2  -8  -6   28.31    5.35
  -2   8   6   22.82    7.12
   2   8  -6   43.66    6.34
  -2   8   6   31.06    5.38
  -2   8   6   18.84    6.83
   2   8  -6   28.35    6.61
   0  -8  -6   13.06    4.17
   0  -8   6   20.34    3.39
   0  -8  -6   18.79    3.39
   0   8  -6   20.92    4.46
   0   8   6   18.42    6.35
   0   8  -6   22.46    5.34
   0   8   6   20.36    6.80
  -2  -8  -6    3.92    2.14
  -2  -8  -6    0.02    2.51
   2  -8   6    1.82    1.85
  -2   8  -6    4.52    2.74
  -2   8  -6    1.22    2.61
   2   8   6    1.97    4.00
  -2   8  -6    5.84    2.99
   2   8   6    7.62    7.26
   4  -8   6    9.12    2.61
  -4  -8  -6   19.34    4.36
  -4  -8  -6   19.23    3.46
  -4   8  -6   20.98    4.34
  -4   8  -6   16.37    3.57
  -4   8  -6   13.32    3.60
   4   8   6   25.29    7.03
  -6  -8  -6   12.84    3.99
  -6  -8  -6    7.16    2.77
  -6   8  -6    7.87    2.61
   6   8   6   18.57    6.01
  -6   8  -6    9.27    2.94
  -8  -8  -6   22.64    5.19
   8  -8   6   23.30    3.63
  -8  -8  -6   22.04    4.27
  -8   8  -6   27.49    3.78
  -8   8  -6   21.43    3.27
  -8   8  -6   16.30    3.55
  -9  -9   6    3.79    2.65
   9  -9  -6    6.35    3.28
   9  -9  -6    3.48    1.19
   9   9  -6    9.81    4.53
   9   9  -6    4.92    1.53
  -9   9   6    2.54    4.99
   9   9  -6    3.90    4.09
   7  -9  -6   10.35    2.01
  -7  -9   6   11.30    3.29
   7  -9  -6   11.11    3.94
   7   9  -6   23.86    5.84
   7   9  -6    6.38    4.88
  -7   9   6   13.81    6.42
   5  -9  -6   12.31    3.92
   5  -9  -6   13.98    2.42
  -5  -9   6   14.01    3.37
   5   9  -6    9.84    4.85
  -5   9   6   28.67    6.49
   3  -9  -6    7.96    2.17
   3  -9  -6   15.37    4.18
  -3  -9   6    9.17    2.91
   3   9  -6    9.80    4.53
   3   9  -6   23.00    6.07
  -3   9   6   12.88    5.43
   1  -9  -6    3.10    1.84
  -1  -9   6    4.01    2.35
   1  -9  -6    0.93    3.07
  -1   9   6    7.85    4.42
   1   9  -6    3.43    3.83
   1   9  -6    4.76    3.27
 -30   0   7    7.74    3.48
  28   0  -7   32.66    5.32
  28   0  -7   49.77    8.38
  28   0  -7   33.04    3.72
 -26   0   7    5.21    3.58
  26   0  -7    1.79    2.81
  26   0  -7    4.45    1.37
  26   0  -7    7.64    3.99
  24   0  -7   11.78    2.04
  24   0  -7   13.53    3.44
 -24   0   7   18.28    4.88
 -22   0   7   11.22    4.13
  22   0  -7    6.74    1.61
  22   0  -7    6.77    2.70
  22   0  -7    4.83    3.13
  20   0  -7   12.40    3.89
 -20   0   7   16.88    4.47
  20   0  -7   16.48    2.34
  20   0  -7   13.99    3.16
  18   0  -7   17.54    3.95
  18   0  -7   17.91    3.33
 -18   0   7   27.51    4.95
  18   0  -7   16.49    2.45
  16   0  -7    8.90    1.61
  16   0  -7    5.41    2.48
  16   0  -7    6.14    2.51
 -16   0   7    7.25    1.72
 -16   0   7   13.28    3.70
  14   0  -7   18.08    2.95
 -14   0   7   26.09    4.32
 -14   0   7   13.26    2.17
  14   0  -7   15.07    2.12
  14   0  -7   17.55    3.42
 -12   0   7  272.06   23.87
  12   0  -7  308.31   23.99
  12   0  -7  282.51   24.75
  10   0  -7   41.92    3.86
  10   0  -7   36.74    4.57
 -10   0   7   37.54    3.71
   8   0  -7  112.30    9.14
  -8   0   7  100.02    8.92
   8   0  -7  101.21    9.76
   6   0  -7  306.74   24.39
   6   0  -7  274.51   24.95
  -6   0   7  295.40   24.13
   4   0  -7  542.19   44.31
   2   0  -7   22.57    2.13
   2   0  -7   22.05    2.70
   2   0  -7   19.55    3.52
   0   0  -7    0.96    1.65
   0   0  -7    3.31    1.23
   0   0  -7    1.56    0.70
   0   0   7    3.78    1.35
   0   0   7    2.01    1.47
   0   0   7    3.09    2.13
   2   0   7   23.02    3.12
  -2   0  -7   18.29    2.75
  -2   0  -7   17.83    3.08
   2   0   7   24.25    2.84
   4   0   7   46.97    4.99
  -4   0  -7   46.72    4.83
   4   0   7   46.41    4.98
  -4   0  -7   40.89    5.15
  -6   0  -7    4.53    2.27
  -6   0  -7    3.16    1.57
   6   0   7    4.75    1.87
   6   0   7    4.28    1.58
   6   0   7    4.25    1.49
  -8   0  -7   33.92    4.91
   8   0   7   38.12    3.93
  -8   0  -7   30.78    4.14
   8   0   7   41.89    4.03
   8   0   7   30.92    4.51
 -10   0  -7   -0.60    0.81
 -10   0  -7   -0.47    1.84
  10   0   7    1.50    1.87
  10   0   7   -0.09    1.10
  10   0   7   -1.21    1.11
 -10   0  -7    0.24    1.29
  12   0   7  168.32   13.09
 -12   0  -7  144.31   13.99
 -12   0  -7  136.02   13.44
  14   0   7   -0.50    1.89
 -14   0  -7    1.93    2.24
 -14   0  -7   -1.84    1.13
  14   0   7   -0.35    1.21
 -16   0  -7    9.17    2.23
 -16   0  -7   10.41    3.22
  16   0   7   12.75    2.30
 -16   0  -7   12.82    3.54
  16   0   7    7.30    3.05
 -18   0  -7    9.13    3.44
 -18   0  -7   18.90    4.23
  18   0   7   13.19    2.64
  18   0   7   11.30    3.39
  20   0   7    8.57    2.93
  20   0   7   12.90    3.49
 -20   0  -7   14.50    3.79
 -20   0  -7   10.55    3.51
 -29  -1   7   41.51    7.05
  29  -1  -7   33.31    6.98
  29  -1  -7   24.31    3.02
  29   1  -7   51.06    9.13
 -29   1   7   39.53    7.77
  27  -1  -7   11.35    3.26
 -27  -1   7   12.83    4.62
  27  -1  -7   16.25    4.86
  27  -1  -7   10.48    1.87
  27   1  -7   15.88    2.63
 -27   1   7   24.18    5.73
  27   1  -7   25.42    6.34
  27   1  -7   20.65    4.09
  25  -1  -7   47.36    7.43
 -25  -1   7   52.43    7.13
  25  -1  -7   39.31    4.50
  25  -1  -7   49.50    6.02
  25   1  -7   68.53    8.85
 -25   1   7   59.30    7.89
  25   1  -7   40.47    6.13
  23  -1  -7   67.73    8.45
  23  -1  -7   70.03    7.17
 -23  -1   7   77.93    8.52
  23  -1  -7   56.51    5.97
  23   1  -7   70.52    7.33
  21  -1  -7   78.35    7.78
  21  -1  -7   70.99    8.58
  21  -1  -7   68.82    6.66
  21   1  -7   84.63    7.87
  19  -1  -7   32.32    3.43
  19  -1  -7   30.23    5.34
  19  -1  -7   37.21    4.72
  19   1  -7   32.04    4.52
 -17  -1   7    7.56    3.05
  17  -1  -7    5.17    1.45
  17  -1  -7    8.77    2.39
  17  -1  -7   11.64    2.60
  17  -1  -7    5.88    2.67
  17   1  -7    9.52    2.41
  17   1  -7    9.99    1.90
  17   1  -7   11.24    3.32
 -15  -1   7  184.59   13.48
  15  -1  -7  167.27   13.91
  15  -1  -7  145.67   13.27
  15   1  -7  144.42   13.78
 -15   1   7  140.06   13.36
  13  -1  -7   16.97    2.43
 -13  -1   7   22.51    2.46
  13  -1  -7   27.51    3.14
 -13  -1   7   25.01    3.96
  13  -1  -7   14.44    3.41
  13   1  -7   21.78    2.63
  13   1  -7   23.91    3.65
  13   1  -7   20.44    3.16
 -11  -1   7  129.23   10.26
  11  -1  -7  104.06   11.30
  11  -1  -7  121.30   10.46
  11   1  -7  136.40   10.50
 -11   1   7  107.87   10.39
   9  -1  -7    4.09    2.03
   9  -1  -7    6.04    1.36
  -9  -1   7    4.82    0.99
   9  -1  -7    8.31    1.64
   9   1  -7    4.85    1.17
   9   1  -7    4.65    1.67
  -9   1   7   10.98    3.05
  -9   1   7    4.23    1.32
  -9   1   7    9.90    1.95
   7  -1  -7  585.23   45.97
   7  -1  -7  509.76   46.77
  -7  -1   7  537.63   45.46
  -7   1   7  528.14   45.74
   7   1  -7  610.41   45.82
   7   1  -7  567.21   46.16
   5  -1  -7  177.15   13.07
   5  -1  -7  162.66   13.36
  -5  -1   7  140.01   12.62
   5  -1  -7  148.05   14.30
   5   1  -7  156.87   13.07
   5   1  -7  142.73   13.35
   3  -1  -7  392.55   28.85
   3  -1  -7  329.31   28.31
   3  -1  -7  335.36   29.64
   3   1  -7  354.80   28.43
   3   1  -7  306.99   28.65
   1  -1  -7   57.17    5.35
   1  -1  -7   56.70    6.82
   1  -1  -7   66.96    5.94
   1   1  -7   57.44    5.41
   1   1  -7   51.77    5.72
  -1   1   7   66.72    6.74
  -1  -1  -7   60.71    6.58
  -1  -1  -7   73.48    6.74
   1  -1   7   68.23    5.99
  -1   1  -7   62.88    5.61
   1   1   7   65.05    7.60
  -1   1  -7   77.32    5.62
   1   1   7   66.96    7.45
  -1   1  -7   64.39    6.24
  -3  -1  -7  161.26   14.61
  -3  -1  -7  167.51   14.76
  -3   1  -7  163.45   14.59
   3   1   7  171.77   15.44
   3   1   7  171.06   15.40
  -3   1  -7  162.63   14.23
  -5  -1  -7  110.90   11.35
  -5  -1  -7  111.18   11.19
  -5   1  -7  122.76   10.92
   5   1   7  115.68   12.05
  -5   1  -7  133.15   10.43
  -5   1  -7  135.81   11.41
   5   1   7  131.75   12.06
  -7  -1  -7   48.81    5.69
  -7  -1  -7   58.94    6.22
  -7   1  -7   54.51    4.77
  -7   1  -7   50.02    5.79
   7   1   7   48.17    6.68
   7   1   7   56.49    5.47
  -7   1  -7   47.78    5.23
  -9  -1  -7  173.50   15.87
  -9  -1  -7  150.97   15.35
  -9   1  -7  177.18   14.72
  -9   1  -7  158.79   15.49
   9   1   7  176.47   17.46
  -9   1  -7  174.65   15.15
   9   1   7  207.31   16.16
 -11  -1  -7   51.22    6.38
 -11  -1  -7   46.43    5.81
 -11   1  -7   42.79    5.34
  11   1   7   64.06    6.48
 -11   1  -7   59.95    5.16
 -11   1  -7   46.67    6.23
  11   1   7   63.73    5.64
  11   1   7   47.79    7.17
 -13  -1  -7   52.27    6.81
 -13  -1  -7   50.99    5.91
  13   1   7   48.28    7.23
 -13   1  -7   51.08    5.46
  13   1   7   64.41    5.58
 -13   1  -7   42.46    6.21
 -15  -1  -7   18.73    3.95
 -15  -1  -7   14.08    2.88
 -15  -1  -7   10.68    3.94
  15   1   7   14.46    2.73
 -15   1  -7   15.60    3.42
 -15   1  -7   10.38    2.24
  15   1   7   13.67    4.04
  15   1   7   17.32    3.33
 -17  -1  -7   31.15    6.14
 -17  -1  -7   33.61    5.48
  17   1   7   30.27    6.26
 -17   1  -7   29.84    3.53
 -17   1  -7   29.82    4.96
 -19  -1  -7   13.62    5.89
 -19   1  -7   12.52    3.33
  19   1   7   14.72    5.12
  19   1   7   20.11    3.90
  30  -2  -7   10.58    4.36
  30  -2  -7   15.22    1.72
 -30   2   7   23.33    5.98
  30   2  -7   16.27    7.03
  30   2  -7   22.74    3.51
  28  -2  -7    2.89    1.03
 -28  -2   7    3.75    2.57
  28  -2  -7    2.34    2.88
  28  -2  -7    8.79    3.05
  28   2  -7    2.05    2.03
  28   2  -7    5.98    5.07
 -28   2   7    3.99    4.16
  26  -2  -7    3.71    1.16
  26  -2  -7    2.35    2.75
 -26   2   7    3.58    4.23
  26   2  -7    7.90    5.25
  26   2  -7    2.04    2.20
  24  -2  -7    1.66    0.93
  24  -2  -7    0.63    2.55
 -24  -2   7    1.84    2.55
  24  -2  -7    3.53    2.37
  24   2  -7    2.14    2.09
 -24   2   7   -2.09    3.56
  24   2  -7   -0.58    3.80
  22  -2  -7   77.16    9.09
  22  -2  -7   66.37    6.80
 -22  -2   7   85.25    9.11
  22  -2  -7   79.43    7.88
  22   2  -7   82.59    8.10
 -20  -2   7  181.64   16.70
  20  -2  -7  162.55   16.70
  20  -2  -7  162.32   14.96
  20  -2  -7  201.19   15.89
  20   2  -7  185.56   15.91
 -18  -2   7    9.77    3.31
  18  -2  -7    9.55    2.48
  18  -2  -7    7.56    3.05
  18  -2  -7    7.81    1.62
  18   2  -7    9.84    2.48
  16  -2  -7   26.37    5.12
  16  -2  -7   26.63    3.31
  16  -2  -7   36.64    4.18
 -16  -2   7   33.13    4.80
  16   2  -7   32.37    3.86
 -14  -2   7   94.98    9.17
  14  -2  -7   78.38    7.20
  14  -2  -7   64.14    8.36
  14   2  -7   78.95    7.65
 -14   2   7   80.22    7.67
  12  -2  -7   76.03    7.25
  12  -2  -7   74.67    8.56
 -12  -2   7   90.52    8.17
 -12   2   7   71.23    7.27
  12   2  -7   87.52    7.65
 -10  -2   7   75.02    7.20
  10  -2  -7   71.20    6.67
 -10   2   7   65.24    6.60
  10   2  -7   72.73    6.87
   8  -2  -7   91.45    8.77
   8  -2  -7   81.21    9.91
   8  -2  -7   97.35    8.64
  -8  -2   7   91.15    8.97
  -8  -2   7  112.01    8.19
  -6  -2   7  168.60   13.72
  -6  -2   7  161.62   14.47
   6  -2  -7  171.50   14.59
   6  -2  -7  176.36   14.32
   6  -2  -7  148.15   15.67
  -6   2   7  192.77   16.09
  -6   2   7  154.18   14.27
   4  -2  -7  277.47   25.00
  -4  -2   7  304.92   25.09
   4  -2  -7  316.43   25.47
   4  -2  -7  263.28   26.43
   4   2  -7  320.41   24.95
   4   2  -7  287.64   24.97
  -4   2   7  330.23   26.74
   2  -2  -7  137.84   11.57
  -2  -2   7  129.51   10.86
   2  -2  -7  125.54   11.07
   2  -2  -7  114.86   12.60
  -2   2   7  137.78   12.84
   2   2  -7  128.94   10.87
   2   2  -7  116.45   10.84
   0  -2  -7  204.73   19.82
   0  -2  -7  244.08   20.26
   0  -2  -7  243.76   20.38
   0   2   7  238.92   21.55
   0   2  -7  229.53   19.65
   0   2   7  263.57   21.77
  -2  -2  -7   24.77    3.59
  -2  -2  -7   23.74    3.51
   2   2   7   23.41    5.01
  -2   2  -7   20.30    2.54
   2   2   7   25.02    3.39
  -2   2  -7   18.93    3.02
   2   2   7   17.87    4.60
  -4  -2  -7   11.71    2.74
  -4  -2  -7   10.42    2.60
  -4   2  -7   10.42    1.36
  -4   2  -7   11.18    1.84
  -4   2  -7   10.67    2.40
   4   2   7   12.76    4.14
   4   2   7   10.56    3.88
   4   2   7   10.85    2.43
  -6  -2  -7  107.65   11.25
  -6  -2  -7  121.30   11.46
   6   2   7  139.82   11.28
   6   2   7  112.99   12.76
   6   2   7  126.66   12.68
  -6   2  -7  110.85   10.98
  -6   2  -7  122.65   10.62
  -6   2  -7  124.26   10.37
  -8  -2  -7   83.87    8.65
  -8  -2  -7   74.46    8.32
  -8   2  -7   78.73    7.65
   8   2   7   88.70    9.83
   8   2   7   77.57   10.02
   8   2   7   99.23   10.41
  -8   2  -7   91.04    7.53
  -8   2  -7   83.09    8.19
 -10  -2  -7  114.85   11.00
 -10  -2  -7  106.33   10.74
 -10   2  -7  113.21   10.09
 -10   2  -7  112.55    9.95
  10   2   7  103.13   12.34
  10   2   7  130.48   10.67
 -10   2  -7  107.73   10.54
 -12  -2  -7   31.26    5.21
 -12  -2  -7   29.77    4.71
 -12   2  -7   29.79    3.59
 -12   2  -7   29.15    4.41
 -12   2  -7   30.72    3.70
  12   2   7   41.28    4.40
  12   2   7   37.31    6.91
  12   2   7   44.80    6.16
 -14  -2  -7    7.19    2.75
 -14  -2  -7    5.81    2.46
 -14   2  -7    8.65    2.58
  14   2   7    7.06    2.16
  14   2   7    7.65    4.04
 -14   2  -7    5.69    1.58
  14   2   7    9.53    3.53
 -16  -2  -7    7.46    2.75
 -16  -2  -7   19.78    5.04
 -16  -2  -7   14.30    3.83
  16   2   7   17.42    4.31
 -16   2  -7    8.09    1.76
 -16   2  -7    8.53    2.64
 -18  -2  -7   10.34    4.02
 -18  -2  -7    2.05    3.50
  18   2   7    4.63    1.81
  18   2   7    3.40    2.98
 -18   2  -7   10.87    2.77
  18   2   7    1.45    4.17
  29  -3  -7   17.98    5.14
  29  -3  -7   19.87    4.34
 -29   3   7   25.37    6.64
  29   3  -7   38.06    8.99
  27  -3  -7    4.50    3.07
  27  -3  -7   -4.15    3.37
 -27   3   7   -1.98    3.67
  27   3  -7   -3.73    4.71
  25  -3  -7    4.94    1.40
  25  -3  -7   11.16    3.05
 -25  -3   7    9.11    3.51
  25  -3  -7    6.35    3.52
  25   3  -7    6.19    2.57
  25   3  -7   14.94    6.43
 -25   3   7    9.73    5.02
  23  -3  -7   36.09    6.90
 -23  -3   7   42.72    6.53
  23  -3  -7   35.68    4.08
  23  -3  -7   46.63    5.14
  23   3  -7   48.58    5.87
  21  -3  -7   32.34    4.58
 -21  -3   7   36.86    6.01
  21  -3  -7   28.27    3.47
  21  -3  -7   25.63    5.60
  21   3  -7   38.65    5.07
  19  -3  -7   82.51    7.39
  19  -3  -7   61.54    8.40
  19  -3  -7   61.56    6.49
 -19  -3   7   69.60    8.24
  19   3  -7   84.64    7.54
  17  -3  -7   25.12    3.34
  17  -3  -7   30.13    5.71
  17  -3  -7   33.77    4.76
 -17  -3   7   25.86    5.01
  17   3  -7   32.53    4.34
  15  -3  -7   30.48    4.08
  15  -3  -7   25.01    5.28
 -15  -3   7   25.32    4.58
  15  -3  -7   21.99    3.22
  15  -3  -7   32.25    3.97
 -15   3   7   34.07    6.79
  15   3  -7   24.07    3.70
 -13  -3   7   73.55    8.19
  13  -3  -7   75.79    9.17
  13  -3  -7   81.12    7.41
  13   3  -7   81.16    7.60
  11  -3  -7   13.94    2.40
 -11  -3   7    9.28    2.74
  11  -3  -7   12.76    2.39
  11  -3  -7   10.30    3.93
 -11   3   7   13.36    2.39
  11   3  -7   10.44    2.30
 -11   3   7   11.37    4.04
   9  -3  -7   12.01    2.43
   9  -3  -7   13.77    2.56
   9  -3  -7   10.23    3.96
  -9  -3   7   12.90    3.02
  -9   3   7   20.60    4.82
  -9   3   7   15.77    2.62
   9   3  -7   17.93    2.69
  -9   3   7   18.04    2.80
   7  -3  -7   24.71    3.40
   7  -3  -7   26.00    3.64
   7  -3  -7   27.56    5.53
  -7  -3   7   24.21    3.82
  -7   3   7   31.85    5.82
  -7   3   7   32.67    3.72
   5  -3  -7   23.46    5.36
   5  -3  -7   26.00    3.76
  -5  -3   7   21.19    2.17
   5  -3  -7   22.29    3.26
  -5  -3   7   20.33    3.36
  -5   3   7   20.67    4.96
  -5   3   7   26.84    3.43
   3  -3  -7  182.45   15.47
   3  -3  -7  149.63   16.98
   3  -3  -7  177.33   15.78
  -3  -3   7  163.22   15.34
  -3   3   7  202.11   15.78
  -3   3   7  196.78   17.69
   1  -3  -7  145.80   13.61
   1  -3  -7  149.61   13.74
   1  -3  -7  163.32   14.13
  -1   3   7  162.52   15.88
  -1   3   7  147.33   15.54
   1   3  -7  159.16   13.00
  -1  -3  -7  273.11   25.35
  -1  -3  -7  319.90   25.69
  -1  -3  -7  290.32   25.82
  -1   3  -7  308.48   24.95
   1   3   7  312.69   27.49
  -3  -3  -7   37.86    4.97
  -3  -3  -7   38.35    4.94
   3   3   7   36.70    6.96
  -3   3  -7   39.40    4.35
   3   3   7   33.74    6.72
  -3   3  -7   37.33    3.78
   3   3   7   38.96    4.77
  -5  -3  -7  235.47   19.36
  -5  -3  -7  208.00   19.31
  -5   3  -7  210.60   18.32
   5   3   7  203.79   21.05
  -5   3  -7  219.65   18.70
   5   3   7  238.98   21.26
  -7  -3  -7  257.73   21.76
  -7  -3  -7  238.73   21.67
  -7   3  -7  232.56   20.53
  -7   3  -7  249.26   20.67
   7   3   7  286.77   23.71
   7   3   7  238.82   23.57
  -7   3  -7  232.77   20.97
  -9  -3  -7   18.59    3.64
  -9  -3  -7   11.59    3.48
   9   3   7   16.78    5.61
   9   3   7   17.96    5.08
  -9   3  -7   19.75    3.07
  -9   3  -7   18.04    2.44
  -9   3  -7   21.21    2.73
   9   3   7   15.66    3.27
 -11  -3  -7   17.28    3.80
 -11  -3  -7   15.93    3.54
  11   3   7   16.12    5.47
 -11   3  -7   16.43    2.47
  11   3   7   24.78    3.73
 -11   3  -7   20.49    3.26
 -11   3  -7   21.39    3.48
  11   3   7   22.16    5.58
 -13  -3  -7   16.34    3.93
 -13   3  -7   14.85    2.93
 -13   3  -7   16.93    2.41
  13   3   7   25.52    5.46
  13   3   7   19.43    5.87
 -15  -3  -7   24.32    4.65
 -15  -3  -7   18.53    3.83
  15   3   7   28.08    5.87
 -15   3  -7   14.26    3.13
  15   3   7   18.57    5.98
 -15   3  -7   18.83    2.29
  15   3   7   20.34    3.57
 -17  -3  -7   30.62    5.70
 -17   3  -7   24.50    4.34
  17   3   7   33.01    4.69
  17   3   7   43.53    7.08
  28  -4  -7   15.37    3.46
  28  -4  -7    8.88    3.77
 -28   4   7    4.60    5.90
  26  -4  -7   -0.20    0.92
  26  -4  -7   -2.06    2.77
  26  -4  -7    0.78    2.53
  26  -4  -7    8.39    2.68
  26   4  -7   -6.42    4.55
  24  -4  -7   15.58    3.67
 -24  -4   7   12.70    3.93
  24  -4  -7    9.08    1.92
  24  -4  -7    6.09    3.65
  24  -4  -7   19.31    3.41
 -24   4   7   23.02    6.36
  24   4  -7    9.37    3.12
  24   4  -7   18.86    6.80
  22  -4  -7   39.78    7.51
  22  -4  -7   37.10    4.47
  22  -4  -7   52.47    5.48
  22   4  -7   47.39    5.86
  20  -4  -7    5.95    2.24
  20  -4  -7    2.52    1.49
  20  -4  -7    6.02    2.84
 -20  -4   7    6.68    3.19
  20   4  -7    6.54    2.39
 -20   4   7    6.13    4.28
  20   4  -7    9.34    5.22
 -18  -4   7   27.98    5.43
  18  -4  -7   23.88    5.97
  18  -4  -7   33.22    4.20
  18  -4  -7   36.65    4.59
  18  -4  -7   22.46    3.52
  18   4  -7   26.38    4.23
 -18   4   7   42.81    7.17
  16  -4  -7   27.90    6.47
 -16  -4   7   32.58    5.74
  16  -4  -7   33.24    4.20
  16  -4  -7   44.13    4.73
  16   4  -7   40.15    4.65
  14  -4  -7   43.26    7.79
  14  -4  -7   38.29    4.83
 -14  -4   7   34.39    5.90
  14  -4  -7   53.01    5.39
 -14   4   7   56.89    7.85
  14   4  -7   38.56    4.90
 -14   4   7   53.38    5.15
  12  -4  -7   80.45   10.70
 -12  -4   7   87.74    9.52
  12  -4  -7   94.76    8.54
  12   4  -7   85.86    8.28
 -10  -4   7   58.99    7.76
  10  -4  -7   64.59    7.08
  10  -4  -7   84.86    7.28
  10  -4  -7   69.50    9.46
 -10   4   7   85.33    9.77
  10   4  -7   67.28    6.77
   8  -4  -7   15.62    2.90
   8  -4  -7   14.82    4.76
   8  -4  -7   14.63    2.91
  -8  -4   7   14.30    3.51
   8   4  -7   13.38    2.39
  -8   4   7   17.76    4.19
  -8   4   7   17.84    5.03
   6  -4  -7    8.60    4.27
   6  -4  -7    6.58    2.20
  -6  -4   7    7.91    1.57
   6  -4  -7    5.09    2.19
  -6  -4   7    7.06    2.76
  -6   4   7    9.94    2.44
   6   4  -7    8.16    1.87
   6   4  -7   12.02    2.90
  -6   4   7    9.21    4.49
   4  -4  -7   10.54    2.51
   4  -4  -7   11.76    2.94
   4  -4  -7   11.83    4.57
  -4  -4   7   11.37    1.59
   4  -4  -7   12.97    2.84
  -4  -4   7   11.28    2.93
  -4   4   7   11.07    4.78
  -4   4   7   12.33    2.69
  -2  -4   7  131.62   11.26
   2  -4  -7  132.31   12.63
   2  -4  -7  135.05   12.31
   2  -4  -7  139.88   12.27
  -2   4   7  138.38   14.92
  -2   4   7  138.86   14.70
   0  -4   7    8.87    1.22
   0  -4  -7    6.81    2.33
   0  -4  -7    6.88    2.65
   0  -4  -7   10.23    2.62
   0   4   7    8.70    2.76
   0   4   7   11.67    4.67
   0   4  -7    7.19    2.01
   0   4  -7   10.69    1.55
   0   4   7    3.94    4.23
  -2  -4  -7   19.22    3.83
  -2  -4  -7   21.96    4.02
   2  -4   7   29.11    2.46
  -2  -4  -7   22.83    3.97
   2   4   7   20.91    6.12
  -2   4  -7   24.19    3.18
   2   4   7   20.14    3.91
   2   4   7   21.98    6.33
  -4  -4  -7   65.87    7.53
  -4  -4  -7   60.98    7.29
  -4   4  -7   68.26    6.53
   4   4   7   65.74    9.82
   4   4   7   84.45    7.73
   4   4   7   71.33    9.85
  -4   4  -7   67.06    6.30
  -6  -4  -7   79.68    8.78
  -6   4  -7   79.67    7.42
   6   4   7   90.61   11.41
   6   4   7   91.71    8.81
   6   4   7   76.93   11.06
  -6   4  -7   85.31    7.74
  -8  -4  -7   29.62    5.36
  -8  -4  -7   31.56    4.90
   8   4   7   33.30    7.20
   8   4   7   27.35    6.96
  -8   4  -7   29.45    3.86
  -8   4  -7   33.85    3.43
  -8   4  -7   28.81    3.35
   8   4   7   40.26    5.00
 -10  -4  -7   13.80    3.43
 -10  -4  -7   14.88    3.62
 -10   4  -7   12.59    2.06
  10   4   7   21.54    5.81
 -10   4  -7   16.59    2.66
  10   4   7   13.66    3.35
  10   4   7   13.52    5.19
 -12  -4  -7   10.24    3.36
 -12  -4  -7   19.07    4.07
 -12   4  -7   11.25    2.48
  12   4   7   11.73    3.29
  12   4   7   16.27    5.71
  12   4   7   15.77    5.54
 -12   4  -7   13.44    2.10
 -14  -4  -7   10.34    3.65
  14   4   7   20.02    5.61
 -14   4  -7    7.34    2.22
 -14   4  -7    8.65    1.93
  14   4   7   10.06    3.08
 -16  -4  -7   31.36    5.71
  16   4   7   30.57    5.77
  16   4   7   35.28    7.46
  25  -5  -7    7.13    3.53
  25  -5  -7   10.98    2.93
  25  -5  -7    9.10    3.33
 -25   5   7    2.34    5.43
  25   5  -7    0.07    5.64
  23  -5  -7    7.70    3.88
  23  -5  -7    9.25    3.21
  23  -5  -7    3.70    2.23
  23   5  -7    6.41    2.68
  23   5  -7    8.52    5.91
 -23   5   7    5.03    4.92
 -21  -5   7   14.97    4.04
  21  -5  -7   17.36    3.73
  21  -5  -7   12.63    2.48
  21  -5  -7   11.40    2.96
 -21   5   7   16.28    5.54
  21   5  -7   30.08    7.53
  21   5  -7   11.60    3.18
  19  -5  -7    4.51    1.76
  19  -5  -7    4.11    1.89
  19  -5  -7    0.18    2.13
  19  -5  -7    4.24    3.82
  19   5  -7    5.72    4.68
  19   5  -7    0.90    1.75
 -19   5   7    7.02    1.99
 -19   5   7    6.29    4.03
 -17  -5   7    8.00    3.50
  17  -5  -7    5.77    4.18
  17  -5  -7    4.91    2.03
  17  -5  -7    9.04    2.87
  17  -5  -7    5.87    2.47
 -17   5   7    6.95    4.60
  17   5  -7   13.27    5.04
 -17   5   7   10.21    2.36
  17   5  -7    7.84    2.47
  15  -5  -7    3.91    3.82
 -15  -5   7    0.28    2.74
  15  -5  -7    1.66    2.17
  15  -5  -7   -0.96    1.86
  15  -5  -7    0.72    1.71
 -15   5   7    4.94    1.90
 -15   5   7    5.95    4.24
  15   5  -7    5.22    4.19
  13  -5  -7   61.34   10.01
 -13  -5   7   57.33    7.53
  13  -5  -7   48.43    5.95
  13  -5  -7   57.14    6.81
  13   5  -7   44.01    5.54
 -13   5   7   72.48    9.37
 -11  -5   7  112.64   12.42
  11  -5  -7  121.77   11.42
  11  -5  -7  137.81   11.56
  11  -5  -7  116.77   14.05
  11   5  -7  114.43   10.79
   9  -5  -7    4.40    4.13
   9  -5  -7    1.48    2.10
  -9  -5   7    0.59    2.45
   9  -5  -7    1.33    1.88
  -9   5   7   -3.32    3.05
   9   5  -7    0.74    3.06
   9   5  -7    2.02    1.55
  -9   5   7    1.14    2.04
  -7  -5   7    3.93    1.61
   7  -5  -7    4.73    4.10
   7  -5  -7    2.88    2.20
  -7  -5   7    5.14    2.97
   7  -5  -7    7.17    2.63
  -7   5   7    1.89    3.93
   7   5  -7    7.66    1.70
  -7   5   7    3.18    2.22
   7   5  -7   11.65    3.59
   5  -5  -7   21.85    4.24
  -5  -5   7   26.85    3.12
   5  -5  -7   23.74    3.66
   5  -5  -7   28.95    4.46
   5  -5  -7   24.21    6.33
  -5   5   7   29.37    7.34
  -5   5   7   33.32    7.39
   5   5  -7   23.20    3.07
  -5   5   7   29.18    4.38
   3  -5  -7   12.72    3.27
   3  -5  -7   17.39    3.57
   3  -5  -7   16.81    3.16
  -3  -5   7   14.42    2.17
  -3   5   7   18.56    3.61
  -3   5   7   15.64    5.74
   3   5  -7   23.43    3.57
   3   5  -7   16.58    2.30
  -3   5   7   17.04    5.88
   1  -5  -7   78.73    8.54
   1  -5  -7   93.37    8.43
  -1  -5   7   83.21    7.37
   1  -5  -7   73.77    8.78
  -1   5   7   98.07    8.98
  -1   5   7   84.45   11.49
   1   5  -7   89.60    8.83
  -1   5   7   70.77   10.98
  -1  -5  -7   27.30    4.28
  -1  -5  -7   28.67    4.70
   1  -5   7   32.76    3.08
  -1   5  -7   37.61    4.59
   1   5   7   31.52    4.72
   1   5   7   33.53    7.36
  -1   5  -7   26.14    3.82
   1   5   7   18.38    6.13
  -3  -5  -7   27.80    5.07
   3  -5   7   43.36    3.68
  -3  -5  -7   36.27    5.13
  -3  -5  -7   28.15    5.16
  -3   5  -7   33.99    4.07
   3   5   7   35.67    7.88
   3   5   7   36.59    5.20
   3   5   7   47.60    8.66
  -5  -5  -7    6.91    2.74
   5  -5   7    9.24    1.58
  -5  -5  -7    4.33    2.53
  -5  -5  -7    9.31    3.19
  -5   5  -7    7.06    1.57
   5   5   7    4.80    2.59
   5   5   7    9.28    4.90
  -5   5  -7    7.56    1.60
   5   5   7    1.76    3.77
  -7  -5  -7   12.39    3.71
  -7  -5  -7   19.72    3.91
   7   5   7   25.95    4.27
   7   5   7   24.29    6.98
  -7   5  -7   17.18    2.52
   7   5   7   20.49    6.28
  -7   5  -7   18.15    2.44
  -9  -5  -7   41.63    6.24
  -9  -5  -7   42.32    6.34
  -9   5  -7   50.59    4.67
   9   5   7   50.03    9.07
  -9   5  -7   41.70    4.70
  -9   5  -7   47.98    4.84
   9   5   7   60.39   10.54
   9   5   7   55.51    6.47
 -11  -5  -7    4.79    2.85
 -11  -5  -7   -0.08    2.21
  11   5   7    2.64    2.40
 -11   5  -7    4.14    1.46
  11   5   7    5.18    4.70
 -11   5  -7    2.22    1.10
  11   5   7    5.80    4.67
 -13  -5  -7   13.43    4.01
  13   5   7   25.81    6.58
  13   5   7   24.06    4.50
 -13   5  -7   19.01    2.88
 -13   5  -7   15.77    2.28
 -15  -5  -7   43.63    6.40
 -15   5  -7   38.31    3.35
 -15   5  -7   43.19    4.59
  15   5   7   41.27    8.09
  24  -6  -7    3.37    3.96
  24  -6  -7   11.62    3.48
  24  -6  -7    8.52    2.46
 -24   6   7    8.12    7.33
  24   6  -7    9.85    6.30
  22  -6  -7   15.06    3.02
  22  -6  -7   15.45    3.87
  22  -6  -7   13.31    5.48
  22   6  -7   13.58    3.18
 -22   6   7   18.16    6.33
 -22   6   7   14.81    3.05
  22   6  -7   27.75    9.55
  20  -6  -7   21.92    4.10
  20  -6  -7   11.33    2.69
  20  -6  -7   15.38    5.69
  20  -6  -7   15.78    3.06
 -20   6   7   24.78    6.55
 -20   6   7   20.41    3.13
  20   6  -7   12.10    4.52
  18  -6  -7   12.29    2.63
 -18  -6   7   12.67    3.86
  18  -6  -7   11.98    3.24
  18  -6  -7   12.79    5.23
  18  -6  -7    9.42    2.52
 -18   6   7   18.41    6.28
  18   6  -7   18.48    6.05
 -18   6   7   14.77    2.83
  18   6  -7    7.66    2.65
  16  -6  -7   24.91    4.53
  16  -6  -7   20.75    4.05
  16  -6  -7   36.93    4.47
 -16  -6   7   23.49    5.75
 -16   6   7   40.10    7.59
  16   6  -7   32.32    4.36
 -16   6   7   38.30    4.32
  14  -6  -7    2.98    2.40
  14  -6  -7    0.05    4.17
 -14  -6   7    2.63    2.63
  14  -6  -7    1.65    1.86
 -14   6   7    1.08    3.63
 -14   6   7    1.49    1.89
  14   6  -7   -2.14    3.38
  14   6  -7    0.41    1.81
  12  -6  -7   39.41    5.18
  12  -6  -7   26.91    4.67
  12  -6  -7   33.97    8.04
 -12  -6   7   37.11    6.77
 -12   6   7   42.69    5.02
 -12   6   7   45.30    8.71
  12   6  -7   29.13    4.20
 -10  -6   7   43.08    7.53
  10  -6  -7   51.35    9.69
  10  -6  -7   62.50    6.47
  10  -6  -7   41.67    5.98
  10   6  -7   46.01    5.24
 -10   6   7   60.24    6.37
 -10   6   7   62.75   10.12
   8  -6  -7   53.69   10.29
   8  -6  -7   46.50    6.28
   8  -6  -7   51.25    5.65
  -8  -6   7   49.46    7.40
  -8  -6   7   45.43    5.54
  -8   6   7   64.65    6.54
  -8   6   7   70.45    9.77
   8   6  -7   55.98    5.33
   6  -6  -7    0.87    1.60
   6  -6  -7   -3.46    1.79
  -6  -6   7    3.83    1.69
  -6  -6   7    1.40    2.56
   6  -6  -7    4.96    2.74
  -6   6   7   -0.66    2.10
  -6   6   7   -2.36    3.24
  -6   6   7    7.59    5.82
   6   6  -7    2.59    2.70
   6   6  -7    1.97    1.26
   4  -6  -7   31.44    4.30
   4  -6  -7   26.72    4.72
   4  -6  -7   27.23    4.92
  -4  -6   7   29.28    3.58
   4   6  -7   25.51    3.19
  -4   6   7   33.04    7.61
  -4   6   7   35.86    5.20
   4   6  -7   40.35    5.42
  -4   6   7   29.64    7.55
   2  -6  -7   18.39    4.01
   2  -6  -7   23.06    3.64
  -2  -6   7   20.48    2.78
   2  -6  -7   21.68    4.16
  -2   6   7   25.86    4.42
   2   6  -7   18.29    2.38
  -2   6   7   21.19    6.57
  -2   6   7   22.68    6.68
   2   6  -7   20.31    4.46
   0  -6  -7    2.73    2.15
   0  -6  -7    0.98    2.26
   0  -6  -7    2.07    2.54
   0  -6   7    1.08    1.16
   0   6   7   -1.58    3.84
   0   6  -7    3.44    1.01
   0   6  -7    2.96    0.92
   0   6  -7    4.29    2.05
   0   6  -7    2.55    2.14
   0   6   7    3.30    2.37
   0   6   7    6.85    4.59
  -2  -6  -7    5.58    2.62
   2  -6   7    5.71    1.46
  -2  -6  -7    4.51    2.68
  -2   6  -7    7.12    1.92
   2   6   7    5.70    2.72
  -2   6  -7    4.42    1.00
  -2   6  -7    4.23    1.86
   2   6   7    4.55    4.34
  -2   6  -7    3.83    0.94
   2   6   7    1.26    4.30
  -4  -6  -7    2.06    2.20
   4  -6   7    4.02    1.40
  -4  -6  -7    4.48    2.74
  -4  -6  -7    0.46    2.54
   4   6   7    3.31    3.41
  -4   6  -7    6.72    1.42
  -4   6  -7    3.90    0.93
  -4   6  -7    3.61    1.11
   4   6   7    3.72    4.73
  -4   6  -7    3.50    1.02
  -6  -6  -7    7.35    3.13
  -6  -6  -7    6.91    2.98
  -6  -6  -7   14.81    3.39
   6  -6   7   15.00    2.16
   6   6   7   11.70    3.45
  -6   6  -7    9.73    1.45
   6   6   7   11.17    5.39
   6   6   7   28.91    7.75
  -8  -6  -7    9.53    3.35
  -8  -6  -7   14.64    3.72
   8   6   7   14.64    5.91
  -8   6  -7   12.79    1.70
  -8   6  -7   14.36    2.20
   8   6   7   12.73    3.68
 -10  -6  -7   44.13    6.24
  10   6   7   32.58    8.58
  10   6   7   41.35    8.75
 -10   6  -7   37.17    3.75
 -10   6  -7   42.78    4.16
 -12   6  -7    3.35    1.21
 -12   6  -7    0.89    1.42
  12   6   7    8.55    4.88
  21  -7  -7    2.21    3.76
  21  -7  -7    3.43    1.75
  21  -7  -7    6.81    3.29
 -21   7   7   -1.85    4.55
  21   7  -7    1.02    1.81
  21   7  -7   -1.91    4.88
 -21   7   7    4.93    2.15
  19  -7  -7    4.92    4.26
  19  -7  -7    1.01    1.81
  19  -7  -7    5.07    2.76
  19   7  -7    5.49    2.57
 -19   7   7    3.12    1.97
  17  -7  -7    1.16    2.69
  17  -7  -7    1.28    3.91
  17  -7  -7    0.67    1.56
  17  -7  -7    1.56    1.82
 -17   7   7    2.25    2.11
  17   7  -7    3.41    4.77
  17   7  -7    3.06    2.03
 -17   7   7    2.04    4.78
  15  -7  -7    0.67    2.05
  15  -7  -7    3.02    1.78
 -15  -7   7    6.86    3.36
  15  -7  -7   -2.47    3.48
  15  -7  -7    4.18    2.80
  15   7  -7    2.19    1.88
  15   7  -7    6.55    4.41
 -15   7   7   -0.31    4.19
 -15   7   7    4.84    2.25
  13  -7  -7   24.88    4.71
 -13  -7   7   31.17    6.26
  13  -7  -7   40.46    5.77
  13  -7  -7   37.71    4.12
  13  -7  -7   28.74    8.01
  13   7  -7   28.17    4.27
 -13   7   7   45.29    9.00
 -13   7   7   44.93    5.36
 -11  -7   7    5.94    3.07
  11  -7  -7    3.52    2.20
  11  -7  -7    1.28    3.73
 -11  -7   7    0.68    1.77
  11  -7  -7    0.19    2.62
  11  -7  -7    5.21    1.86
  11   7  -7    0.90    1.83
 -11   7   7    3.01    2.33
 -11   7   7    4.10    4.54
  11   7  -7    1.17    3.28
  -9  -7   7   16.33    3.19
   9  -7  -7   19.17    4.21
   9  -7  -7   23.16    3.28
   9  -7  -7   12.74    3.53
  -9  -7   7   16.63    4.66
   9   7  -7   18.71    2.75
  -9   7   7   18.33    6.35
  -9   7   7   18.22    6.78
   9   7  -7   23.24    5.35
  -9   7   7   18.29    3.96
   7  -7  -7    7.54    3.02
   7  -7  -7    4.83    2.05
   7  -7  -7    2.78    2.31
   7   7  -7    6.95    1.68
   7   7  -7   11.80    4.10
  -7   7   7    6.53    5.16
  -7   7   7    8.00    2.93
  -7   7   7    9.28    4.84
   5  -7  -7    6.97    2.89
   5  -7  -7    8.14    3.26
   5  -7  -7    9.29    2.42
  -5  -7   7    7.74    2.26
  -5   7   7    3.85    4.82
  -5   7   7    9.16    5.65
  -5   7   7    8.13    3.04
   5   7  -7   15.91    4.25
   5   7  -7    7.92    1.65
   3  -7  -7   35.45    5.86
   3  -7  -7   43.30    5.33
  -3  -7   7   41.33    4.59
   3  -7  -7   42.32    6.18
   3   7  -7   39.84    3.83
  -3   7   7   38.80    8.56
  -3   7   7   42.92    9.09
  -3   7   7   39.99    6.50
   1  -7  -7   15.99    4.04
   1  -7  -7   20.82    3.55
   1  -7  -7   16.55    4.00
  -1  -7   7   14.36    2.68
  -1   7   7   14.98    8.98
  -1   7   7   19.15    6.70
   1   7  -7   17.85    4.52
   1   7  -7   27.31    4.35
  -1   7   7   18.29    3.97
  -1  -7  -7    8.07    3.30
  -1  -7  -7   14.32    3.05
   1  -7   7   11.28    2.18
  -1  -7  -7    6.29    3.21
   1   7   7   11.79    5.55
  -1   7  -7   11.20    3.49
   1   7   7   12.45    3.51
   1   7   7   10.45    5.28
  -3  -7  -7    3.56    2.39
  -3  -7  -7    7.88    3.29
  -3  -7  -7    6.11    3.19
   3  -7   7    4.26    1.67
   3   7   7    8.96    5.11
  -3   7  -7    9.65    2.38
   3   7   7    9.16    5.52
   3   7   7    5.38    3.06
  -3   7  -7    4.28    1.96
   5  -7   7   14.22    2.40
  -5  -7  -7   13.41    3.35
  -5  -7  -7   11.41    3.78
  -5   7  -7   16.84    2.55
   5   7   7   10.49    5.44
  -5   7  -7   12.05    2.55
  -7  -7  -7   45.75    6.82
   7  -7   7   63.38    5.71
  -7  -7  -7   47.90    7.53
   7   7   7   53.04   10.21
  -9  -7  -7   24.61    4.89
   9  -7   7   24.66    3.24
  -9  -7  -7   20.37    3.96
  -9   7  -7   17.27    2.67
   9   7   7   26.69    7.05
  -9   7  -7   14.24    3.33
  16  -8  -7    1.70    4.24
  16  -8  -7    4.44    1.54
  16  -8  -7    2.39    1.32
  16  -8  -7    0.59    2.61
  16   8  -7    1.72    1.84
 -16   8   7   -1.43    4.36
  16   8  -7    0.75    4.31
 -16   8   7    1.62    3.01
  14  -8  -7   16.60    4.22
  14  -8  -7   21.36    2.83
  14  -8  -7   12.97    2.52
 -14   8   7   18.23    6.70
 -14   8   7   14.23    3.73
  14   8  -7   26.45    6.75
  14   8  -7   15.97    2.99
 -12  -8   7   23.72    4.09
  12  -8  -7   26.72    3.35
  12  -8  -7   16.50    4.48
 -12   8   7   26.65    7.41
 -12   8   7   29.07    9.60
  12   8  -7   17.67    3.22
  12   8  -7   30.57    6.83
 -12   8   7   27.16    4.73
  10  -8  -7   32.22    5.38
 -10  -8   7   22.67    4.21
  10  -8  -7   25.70    3.74
 -10   8   7   27.96    7.67
  10   8  -7   26.50    3.68
  10   8  -7   42.07    7.43
 -10   8   7   36.98    5.52
 -10   8   7   32.80    8.85
   8  -8  -7    2.24    2.78
   8  -8  -7    4.06    1.77
  -8   8   7    8.63    5.09
   8   8  -7    3.35    3.90
  -8   8   7   -0.69    2.38
   8   8  -7    6.94    1.55
  -8   8   7    6.91    4.21
   6  -8  -7    5.07    2.08
   6  -8  -7    9.51    3.40
  -6  -8   7   10.13    2.79
   6   8  -7    7.25    1.42
   6   8  -7    4.69    3.77
  -6   8   7   11.59    5.35
  -6   8   7   16.75    6.83
  -6   8   7    6.00    3.00
  -4  -8   7    5.04    2.21
   4  -8  -7   -1.43    2.45
  -4   8   7   10.56    5.79
  -4   8   7    6.69    5.24
   4   8  -7    6.91    3.54
   4   8  -7    4.17    3.33
  -2  -8   7    3.03    1.91
   2  -8  -7   12.22    4.37
   2  -8  -7    1.06    2.78
   2   8  -7    6.61    3.06
  -2   8   7    3.31    4.79
   2   8  -7    7.39    3.81
  -2   8   7    9.88    8.08
   0  -8  -7   16.95    3.56
   0  -8   7   19.45    3.15
   0  -8  -7   13.64    4.08
   0   8   7   23.20    7.07
   0   8  -7   27.59    4.66
   0   8  -7   15.30    4.36
   2  -8   7    4.31    1.94
  -2  -8  -7    8.90    3.64
  -2  -8  -7    8.26    2.64
  -2   8  -7    7.46    3.03
  -2   8  -7    8.14    2.87
   2   8   7   16.45    6.10
  -4  -8  -7    8.28    2.96
  -4  -8  -7    9.07    3.53
   4  -8   7    8.61    2.32
  -4   8  -7   12.12    2.72
   4   8   7   19.63    6.52
  30   0  -8    4.96    4.36
 -28   0   8   -1.55    2.84
  28   0  -8    2.64    2.66
  28   0  -8   -0.92    1.04
  28   0  -8   -3.17    2.67
 -26   0   8    9.48    4.14
  26   0  -8   11.11    4.39
  26   0  -8   14.34    3.30
  24   0  -8    5.32    1.55
  24   0  -8    8.48    2.57
  24   0  -8    4.49    3.46
 -24   0   8    4.64    3.67
 -22   0   8   44.83    6.87
  22   0  -8   34.12    3.96
  22   0  -8   38.01    8.05
  22   0  -8   33.25    5.06
  20   0  -8   49.48    6.86
  20   0  -8   51.70    5.02
  20   0  -8   47.64    5.80
  18   0  -8   56.01    6.88
  18   0  -8   47.08    6.01
  18   0  -8   56.47    5.34
  16   0  -8    6.15    2.61
 -16   0   8   16.60    4.04
  16   0  -8   11.70    2.46
 -16   0   8    6.82    1.77
  16   0  -8    9.21    1.78
  14   0  -8   25.33    3.04
 -14   0   8   28.99    3.04
  14   0  -8   27.87    4.21
  12   0  -8   12.64    2.95
  12   0  -8   14.34    2.11
 -12   0   8   15.25    2.01
  10   0  -8    3.02    1.73
  10   0  -8    0.95    0.94
 -10   0   8    2.40    0.93
 -10   0   8    2.93    2.40
  10   0  -8    3.85    1.24
  -8   0   8   22.74    2.42
   8   0  -8   21.42    3.42
   8   0  -8   22.65    2.66
   6   0  -8  291.72   22.69
   6   0  -8  247.13   23.28
   4   0  -8    2.66    1.16
  -4   0   8    4.66    2.06
   4   0  -8    3.21    0.78
   4   0  -8    2.51    1.72
  -2   0   8    0.75    1.34
   2   0  -8    1.40    1.73
   2   0  -8    1.79    1.13
   2   0  -8    0.82    0.56
  -2   0   8    2.89    1.53
   0   0  -8   31.82    3.03
   0   0  -8   35.97    3.78
   0   0  -8   30.39    4.55
  -2   0  -8   -0.97    1.20
  -2   0  -8    0.08    1.74
   2   0   8   -0.56    1.51
   2   0   8    1.40    1.43
   2   0   8    0.62    1.30
   4   0   8   18.99    3.08
   4   0   8   25.47    3.00
   4   0   8   19.22    3.06
  -4   0  -8   20.81    3.61
  -4   0  -8   14.92    2.85
  -6   0  -8   34.97    5.18
   6   0   8   40.97    4.25
   6   0   8   46.42    4.35
   6   0   8   34.37    4.39
  -6   0  -8   34.73    4.55
   8   0   8   81.33    7.02
  -8   0  -8   70.58    6.48
  -8   0  -8   69.11    7.73
   8   0   8   75.44    7.24
  -8   0  -8   67.36    7.26
 -10   0  -8   49.15    6.49
  10   0   8   54.50    5.66
 -10   0  -8   47.74    5.61
 -10   0  -8   48.62    4.86
  10   0   8   55.10    5.21
 -12   0  -8    2.43    1.61
 -12   0  -8    1.11    2.51
  12   0   8    2.89    1.61
  14   0   8    0.33    1.15
 -14   0  -8    2.52    1.61
  14   0   8    1.37    1.63
 -16   0  -8    8.64    3.08
 -16   0  -8    5.18    1.97
  16   0   8    5.26    1.50
  16   0   8    4.11    2.00
  18   0   8   -2.19    1.01
  18   0   8   -1.09    1.39
  29  -1  -8    5.24    3.97
 -29  -1   8   12.67    5.00
 -29   1   8   12.55    4.96
  29   1  -8   14.72    5.59
  29   1  -8   10.90    2.31
  27  -1  -8   18.25    5.17
 -27  -1   8   19.92    5.02
  27  -1  -8   20.34    4.20
  27   1  -8   18.18    3.86
  27   1  -8   19.56    3.16
 -27   1   8   23.72    6.07
  27   1  -8   27.11    6.73
 -25  -1   8    3.91    3.32
  25  -1  -8    3.09    1.29
  25  -1  -8    6.50    3.56
  25  -1  -8    8.30    2.74
 -25   1   8    8.11    4.44
  25   1  -8    3.49    2.26
  25   1  -8    3.86    1.80
  25   1  -8    6.01    4.06
  23  -1  -8    8.26    1.76
  23  -1  -8    6.62    3.79
 -23  -1   8    5.45    3.60
  23  -1  -8    6.93    2.78
  23   1  -8   14.83    4.64
  23   1  -8   12.30    2.37
 -23   1   8   18.24    5.14
  23   1  -8   10.61    2.94
 -21  -1   8   22.45    4.84
  21  -1  -8   19.92    2.59
  21  -1  -8   16.50    3.53
  21  -1  -8   14.03    3.99
  21   1  -8   13.66    3.27
  21   1  -8   33.61    8.50
  19  -1  -8   17.08    4.28
 -19  -1   8   32.76    5.44
  19  -1  -8   23.26    3.65
  19  -1  -8   16.60    2.65
  19   1  -8   21.31    3.81
  19   1  -8   24.83    3.10
  19   1  -8   23.80    4.92
  17  -1  -8  108.87   10.92
 -17  -1   8  122.43   10.77
  17   1  -8   94.51   10.81
  17   1  -8  131.24   12.01
  17   1  -8  125.54   10.56
 -15  -1   8   83.05    7.32
  15  -1  -8   69.66    8.19
  15  -1  -8   84.85    7.83
  15  -1  -8   72.44    7.00
  15   1  -8   80.21    7.72
  13  -1  -8   25.97    4.60
  13  -1  -8   27.11    3.24
 -13  -1   8   32.82    3.12
  13   1  -8   34.50    3.37
  13   1  -8   31.65    4.24
 -13   1   8   22.51    3.33
  13   1  -8   30.07    4.09
 -11  -1   8   50.00    4.59
  11  -1  -8   46.63    4.90
  11  -1  -8   43.22    5.86
 -11   1   8   51.36    4.91
  11   1  -8   51.63    5.58
  11   1  -8   58.60    4.93
   9  -1  -8   31.90    5.08
   9  -1  -8   40.73    4.18
  -9  -1   8   38.96    3.69
   9   1  -8   41.86    4.64
   9   1  -8   48.97    4.16
  -9   1   8   39.32    4.04
  -7  -1   8  119.93    9.81
   7  -1  -8  106.06   11.36
   7  -1  -8  121.15   10.44
   7   1  -8  111.25   10.63
   7   1  -8  126.98   10.25
  -7   1   8  116.52   10.17
   5  -1  -8  165.33   12.91
   5  -1  -8  138.04   14.21
   5  -1  -8  155.79   13.29
   5   1  -8  136.00   13.35
   5   1  -8  161.46   13.04
   3  -1  -8   -0.76    1.86
  -3  -1   8    0.63    1.04
   3  -1  -8    1.32    1.15
   3  -1  -8    0.60    0.84
   3   1  -8    1.21    0.95
   3   1  -8   -0.49    1.11
  -3   1   8    0.53    1.36
  -3   1   8   -0.75    1.78
   1  -1  -8   84.90    9.33
   1  -1  -8   88.31    7.76
   1  -1  -8   95.22    8.37
  -1   1   8   85.13    9.39
   1   1  -8   82.99    7.87
   1   1  -8   80.64    8.29
  -1   1   8  104.50    9.29
  -1  -1  -8   11.77    2.67
  -1  -1  -8   14.19    2.13
  -1  -1  -8   16.82    2.87
  -1   1  -8   15.58    2.79
  -1   1  -8   12.88    2.16
   1   1   8   13.05    3.17
   1   1   8   12.65    3.61
  -3  -1  -8   31.16    4.50
  -3  -1  -8   30.36    4.20
  -3   1  -8   28.61    3.76
   3   1   8   31.86    4.98
   3   1   8   36.28    5.51
   3   1   8   41.89    4.26
  -3   1  -8   34.43    3.06
  -3   1  -8   39.90    4.54
  -5  -1  -8   35.95    5.19
  -5  -1  -8   36.63    4.89
   5   1   8   37.09    5.76
  -5   1  -8   44.29    5.24
   5   1   8   41.58    5.87
  -5   1  -8   38.56    4.52
  -5   1  -8   46.36    3.90
   5   1   8   49.14    4.83
  -7  -1  -8   61.05    7.08
  -7  -1  -8   64.42    7.54
   7   1   8   71.21    7.75
  -7   1  -8   70.56    7.42
  -7   1  -8   76.49    6.24
  -7   1  -8   61.07    6.75
   7   1   8   86.79    8.86
  -9  -1  -8    1.85    1.84
  -9  -1  -8    3.55    2.45
  -9   1  -8    0.70    0.97
  -9   1  -8   -0.12    1.73
   9   1   8    1.77    2.02
   9   1   8   -0.07    2.29
  -9   1  -8    1.19    1.27
   9   1   8    1.98    1.52
 -11  -1  -8  164.65   15.08
 -11  -1  -8  153.58   14.52
  11   1   8  157.65   15.45
 -11   1  -8  173.01   14.88
 -11   1  -8  163.09   14.22
 -11   1  -8  156.58   13.71
 -13  -1  -8   59.72    7.29
 -13  -1  -8   71.51    8.13
  13   1   8   80.37    8.76
 -13   1  -8   69.82    7.72
  13   1   8   84.16    7.07
 -13   1  -8   62.58    6.91
 -15  -1  -8    8.55    3.15
 -15  -1  -8    3.93    2.04
 -15   1  -8    7.72    2.02
  15   1   8    8.84    3.33
 -15   1  -8    9.88    3.01
  15   1   8    6.84    1.91
 -17  -1  -8   -1.22    1.55
  17   1   8   -2.99    1.27
  17   1   8   -1.49    2.60
 -17   1  -8    0.50    1.23
 -17   1  -8   -2.31    1.86
  30  -2  -8    0.22    0.88
  30  -2  -8   -1.05    2.74
  30   2  -8    2.04    2.14
 -30   2   8   -1.42    4.03
  30   2  -8    7.95    5.83
  28  -2  -8    8.65    1.71
  28  -2  -8   13.00    4.38
  28  -2  -8    5.64    2.62
 -28   2   8   21.23    6.05
  28   2  -8   21.52    6.54
  26  -2  -8    3.23    2.80
  26  -2  -8    3.02    1.22
 -26  -2   8    6.60    3.27
  26   2  -8    2.55    2.40
 -26   2   8   -0.18    3.76
  26   2  -8    8.98    4.81
  26   2  -8    7.82    2.87
  24  -2  -8    3.11    1.23
  24  -2  -8    1.86    2.19
 -24  -2   8    6.22    3.27
  24  -2  -8    1.85    2.74
  24   2  -8    6.62    4.63
 -24   2   8    7.02    4.51
  22  -2  -8   13.09    2.17
 -22  -2   8   15.85    4.21
  22  -2  -8    8.98    3.85
  22  -2  -8   23.88    3.66
  22   2  -8   15.17    3.42
 -22   2   8   26.21    6.17
  20  -2  -8   15.91    2.68
 -20  -2   8   22.79    4.69
  20  -2  -8   24.19    5.01
  20  -2  -8   24.24    3.85
  20   2  -8   38.96    8.99
  20   2  -8   22.37    3.88
 -20   2   8   35.94    6.55
  18  -2  -8   31.94    4.46
  18  -2  -8   28.82    5.28
  18  -2  -8   26.15    3.35
 -18  -2   8   33.20    5.25
  18   2  -8   32.16    4.40
 -16  -2   8   23.21    2.90
 -16  -2   8   21.28    4.31
  16  -2  -8   27.85    3.74
  16  -2  -8   23.63    3.72
  16  -2  -8   13.34    3.92
  16   2  -8   18.70    3.51
  16   2  -8   27.98    4.79
 -14  -2   8   27.86    4.44
  14  -2  -8   26.47    3.25
  14  -2  -8   27.84    5.06
  14   2  -8   31.45    4.04
  12  -2  -8   28.66    5.59
 -12  -2   8   37.71    5.01
  12  -2  -8   35.37    4.19
 -12  -2   8   47.15    3.90
 -12   2   8   38.06    4.22
  12   2  -8   48.85    4.90
 -10  -2   8  100.65    9.76
 -10  -2   8  109.63    8.79
  10  -2  -8   95.71    9.33
  10  -2  -8  117.50    9.35
  10  -2  -8   87.54   10.57
  -8  -2   8   48.99    5.27
   8  -2  -8   46.13    5.07
   8  -2  -8   50.91    4.91
   8  -2  -8   37.85    6.22
  -8  -2   8   45.72    4.24
   8   2  -8   57.45    4.89
  -8   2   8   49.04    4.91
   8   2  -8   54.46    5.27
  -6  -2   8   53.87    5.45
   6  -2  -8   47.88    6.85
   6  -2  -8   56.74    5.29
   6  -2  -8   52.92    5.59
   6   2  -8   53.09    5.13
  -6   2   8   68.75    7.45
   6   2  -8   51.01    5.33
   4  -2  -8    7.20    1.74
  -4  -2   8    9.67    1.80
   4  -2  -8    6.88    2.05
   4  -2  -8    7.09    3.28
   4   2  -8    6.81    1.63
  -4   2   8   10.44    3.38
  -4   2   8   11.08    2.25
   4   2  -8    8.65    1.55
   2  -2  -8    7.14    1.74
   2  -2  -8    8.07    2.24
   2  -2  -8    7.24    3.33
  -2  -2   8    8.54    1.48
   2   2  -8    7.96    1.54
  -2   2   8    7.48    3.19
  -2   2   8    8.12    2.16
   2   2  -8    6.16    1.55
   0  -2  -8   79.81    7.91
   0  -2  -8   74.81    7.39
   0  -2  -8   76.48    7.92
   0   2   8   80.53    9.50
   0   2  -8   76.42    7.16
   0   2  -8   81.33    7.18
   0   2   8   95.64    9.57
  -2  -2  -8   80.31    7.78
  -2  -2  -8   85.21    8.40
  -2  -2  -8   87.28    8.40
   2   2   8   72.68    9.60
  -2   2  -8   82.58    7.52
  -2   2  -8   95.71    8.25
  -4  -2  -8    5.09    2.28
  -4  -2  -8    5.79    2.64
  -4   2  -8    5.73    2.12
   4   2   8    5.91    3.35
   4   2   8    4.84    3.58
  -4   2  -8    4.63    1.49
   4   2   8    6.71    2.14
  -4   2  -8    4.25    0.74
  -6  -2  -8   13.40    3.07
  -6  -2  -8   15.97    3.39
  -6   2  -8   14.93    2.98
   6   2   8   21.59    3.25
   6   2   8   15.62    4.55
  -6   2  -8   14.19    2.39
   6   2   8   14.01    4.34
  -6   2  -8   13.49    1.83
  -8  -2  -8    6.07    2.70
  -8  -2  -8    4.88    2.28
  -8   2  -8    3.98    2.09
  -8   2  -8    3.53    1.48
   8   2   8    6.23    3.57
   8   2   8    5.20    3.38
   8   2   8    6.98    2.22
 -10  -2  -8    0.58    2.38
 -10  -2  -8    1.83    1.91
 -10   2  -8   -0.49    0.92
  10   2   8   -1.65    2.97
 -10   2  -8    1.13    1.97
  10   2   8   -0.49    1.70
  10   2   8    0.89    2.86
 -10   2  -8    1.22    1.22
 -12  -2  -8   12.31    3.11
 -12  -2  -8   15.17    3.60
  12   2   8   24.73    4.55
 -12   2  -8   11.82    2.27
 -12   2  -8   17.51    2.63
  12   2   8   15.27    2.98
 -12   2  -8   17.45    3.37
  12   2   8   12.49    4.25
 -14  -2  -8   32.41    5.36
 -14  -2  -8   25.51    5.08
  14   2   8   31.47    4.18
 -14   2  -8   22.11    4.25
 -14   2  -8   26.34    3.49
  14   2   8   38.63    5.56
  14   2   8   27.03    6.04
 -16  -2  -8   12.31    3.34
 -16   2  -8   14.89    3.48
  16   2   8   19.83    5.55
  16   2   8   21.30    3.29
 -16   2  -8   19.27    2.55
  16   2   8   20.13    4.36
  29  -3  -8    8.47    1.60
  29  -3  -8    4.01    3.55
 -29   3   8   14.71    5.95
  27  -3  -8   35.08    3.67
  27  -3  -8   23.81    6.06
  27  -3  -8   41.49    5.44
  25  -3  -8    7.17    2.79
  25  -3  -8    4.61    1.44
 -25  -3   8    8.23    3.13
  25  -3  -8    4.42    3.35
 -25   3   8    3.65    4.53
  25   3  -8    9.16    5.69
  25   3  -8   11.53    3.08
  23  -3  -8   19.33    2.85
 -23  -3   8   23.54    6.62
  23  -3  -8   23.51    5.45
  23  -3  -8   34.07    4.63
  23  -3  -8   18.17    3.65
  23   3  -8   26.18    6.01
 -21  -3   8   90.49   10.02
  21  -3  -8   89.24   10.48
  21  -3  -8   76.91    8.05
  21  -3  -8   97.62    8.95
  21   3  -8  103.16    9.23
 -19  -3   8   69.29    8.21
  19  -3  -8   63.03    8.51
  19  -3  -8   70.40    6.67
  19   3  -8   72.88    7.36
  17  -3  -8   68.72    6.51
  17  -3  -8   49.30    7.45
  17  -3  -8   49.12    5.63
 -17  -3   8   58.30    7.05
  17   3  -8   67.79    6.44
  15  -3  -8   65.13    6.46
  15  -3  -8   59.98    8.25
 -15  -3   8   62.77    7.48
  15   3  -8   75.55    6.94
 -13  -3   8    2.67    2.13
  13  -3  -8    0.53    1.64
  13  -3  -8   -0.64    2.61
 -13  -3   8   -0.32    1.14
  13  -3  -8   -1.22    1.19
 -13   3   8    1.19    1.69
  13   3  -8    4.37    2.81
 -13   3   8    0.94    3.03
  13   3  -8   -0.66    1.83
  11  -3  -8   80.08    8.03
  11   3  -8   70.38    8.03
 -11   3   8   94.30   10.34
 -11   3   8   96.64    8.29
  -9  -3   8    1.33    1.75
  -9  -3   8    1.69    0.85
   9  -3  -8    0.49    2.57
   9  -3  -8   -0.71    1.45
   9  -3  -8   -0.35    1.43
   9   3  -8    1.96    1.79
  -9   3   8    2.72    1.35
  -9   3   8    0.28    1.57
   9   3  -8    0.73    1.66
  -9   3   8   -0.07    2.80
   7  -3  -8   91.82    9.10
   7  -3  -8   85.06   10.77
   7  -3  -8   95.15    8.83
  -7   3   8  110.74   11.17
  -5  -3   8   12.19    2.59
   5  -3  -8   14.52    2.67
   5  -3  -8   11.52    2.71
   5  -3  -8    7.36    3.69
   5   3  -8   15.89    2.36
  -5   3   8   15.04    2.83
  -5   3   8   12.86    4.41
   3  -3  -8   27.80    5.80
   3  -3  -8   30.07    4.33
   3  -3  -8   25.92    3.64
  -3  -3   8   23.84    3.37
  -3   3   8   25.67    5.65
  -3   3   8   32.44    4.03
   3   3  -8   27.29    3.01
   3   3  -8   28.80    3.14
   1  -3  -8   81.83    7.88
   1  -3  -8   78.77    7.28
   1  -3  -8   78.01    7.60
   1   3  -8   68.53    6.50
  -1   3   8   64.11    9.50
  -1   3   8   83.04    9.82
   1   3  -8   73.91    6.75
  -1  -3  -8   32.35    4.73
  -1  -3  -8   30.20    4.30
  -1  -3  -8   28.11    3.86
   1   3   8   32.06    6.57
  -1   3  -8   29.07    3.80
   1   3   8   34.68    4.24
   1   3   8   25.99    5.96
  -1   3  -8   25.23    3.16
  -3  -3  -8  192.24   18.92
  -3  -3  -8  215.08   19.57
  -3  -3  -8  209.61   19.36
  -3   3  -8  211.59   18.51
   3   3   8  254.21   19.50
  -3   3  -8  228.87   19.00
   3   3   8  227.20   21.50
   3   3   8  227.26   21.34
  -5  -3  -8   11.99    3.21
  -5   3  -8   16.54    2.83
  -5   3  -8   11.63    2.00
  -5   3  -8   11.88    1.92
   5   3   8    8.30    4.42
   5   3   8   15.11    5.14
   5   3   8   16.58    3.16
  -7  -3  -8   44.04    5.96
  -7  -3  -8   52.20    5.97
  -7   3  -8   44.09    5.07
  -7   3  -8   45.97    4.58
   7   3   8   41.23    7.62
  -7   3  -8   40.90    4.15
   7   3   8   52.49    8.06
  -9  -3  -8   58.91    6.47
  -9   3  -8   45.50    4.86
   9   3   8   50.73    8.19
   9   3   8   61.41    6.19
  -9   3  -8   52.87    5.18
  -9   3  -8   50.94    5.67
 -11  -3  -8   15.85    3.59
 -11  -3  -8   18.65    4.20
  11   3   8   19.50    3.61
  11   3   8   17.37    5.62
 -11   3  -8   17.99    2.60
 -11   3  -8   21.17    3.48
 -13  -3  -8   18.87    4.47
 -13  -3  -8   21.53    4.29
  13   3   8   29.73    4.51
 -13   3  -8   27.20    3.24
  13   3   8   25.64    6.67
  13   3   8   32.82    6.05
 -13   3  -8   25.93    4.02
 -15  -3  -8    8.35    3.01
 -15  -3  -8   10.63    5.23
 -15   3  -8    6.47    2.25
  15   3   8    7.40    2.58
  28  -4  -8    8.49    4.03
  28  -4  -8   10.07    1.83
  28  -4  -8   24.02    3.96
 -28   4   8   14.67    6.69
  26  -4  -8    4.83    2.93
  26  -4  -8    4.50    1.46
  26  -4  -8    6.54    2.99
  26  -4  -8    2.23    3.02
  26   4  -8    6.76    5.95
 -24  -4   8    2.34    2.70
  24  -4  -8    3.33    1.42
  24  -4  -8    0.57    2.44
  24  -4  -8    5.86    2.29
  24  -4  -8    0.03    2.82
 -24   4   8    0.50    4.49
  24   4  -8    5.63    2.69
  24   4  -8    6.89    5.63
  22  -4  -8   59.98    6.11
  22  -4  -8   43.60    7.34
  22  -4  -8   50.66    5.24
 -22  -4   8   43.67    6.87
  22   4  -8   55.09    7.27
  20  -4  -8   38.72    4.99
  20  -4  -8   31.05    4.07
 -20  -4   8   36.88    5.94
  20   4  -8   38.53    5.11
  18  -4  -8   12.37    4.56
 -18  -4   8   11.62    3.62
  18  -4  -8   14.51    3.11
  18  -4  -8   19.52    3.52
  18  -4  -8   10.30    2.45
 -18   4   8   20.75    3.05
  18   4  -8   14.07    3.03
 -18   4   8   26.55    6.06
  16  -4  -8    9.29    2.27
  16  -4  -8   12.50    2.95
  16  -4  -8    7.79    4.06
 -16  -4   8   13.21    3.71
 -16   4   8   20.94    5.49
  16   4  -8   12.86    2.86
  14  -4  -8   47.88    5.34
 -14  -4   8   38.33    6.25
  14  -4  -8   59.65    5.74
  14  -4  -8   49.67    7.89
  14   4  -8   47.94    5.42
 -12  -4   8    8.15    3.04
  12  -4  -8   10.49    2.62
  12  -4  -8    6.27    2.17
  12  -4  -8    3.85    3.89
 -12   4   8    7.37    4.20
 -12   4   8   10.75    2.51
  10  -4  -8   28.25    4.21
  10  -4  -8   38.74    4.39
 -10  -4   8   26.35    4.84
  10  -4  -8   24.36    6.16
 -10   4   8   43.84    7.36
  10   4  -8   34.85    4.15
   8  -4  -8   29.45    4.08
   8  -4  -8   20.38    3.95
   8  -4  -8   34.79    6.92
   8   4  -8   27.92    3.79
  -8   4   8   36.31    4.34
  -8   4   8   37.97    7.08
  -6  -4   8   45.82    4.10
   6  -4  -8   46.75    8.28
   6  -4  -8   39.08    5.09
  -6  -4   8   35.72    5.44
   6  -4  -8   45.72    5.55
  -6   4   8   54.58    5.48
  -6   4   8   49.81    8.29
   4  -4  -8   31.00    4.21
   4  -4  -8   27.48    4.06
   4  -4  -8   25.65    6.36
   4  -4  -8   29.62    4.06
  -4  -4   8   26.97    2.57
  -4  -4   8   25.49    4.06
  -4   4   8   40.95    7.55
  -4   4   8   35.44    4.51
  -4   4   8   32.07    6.98
   2  -4  -8    6.04    2.57
   2  -4  -8    6.04    2.37
   2  -4  -8    5.08    2.23
  -2   4   8    7.31    4.58
  -2   4   8    4.76    4.30
  -2   4   8    5.03    2.37
   2   4  -8    9.52    1.59
   0  -4  -8   60.81    7.23
   0  -4  -8   61.62    6.79
   0  -4  -8   70.48    6.96
   0   4   8   68.88    9.80
   0   4  -8   59.39    5.47
   0   4  -8   64.51    6.01
   0   4   8   71.62    9.89
   0   4   8   76.44    7.24
   0   4  -8   61.16    5.78
  -2  -4  -8   18.16    3.64
  -2  -4  -8   20.18    4.00
  -2  -4  -8   16.49    3.47
   2   4   8   18.37    5.82
  -2   4  -8   21.18    2.65
   2   4   8   20.64    6.22
   2   4   8   26.33    4.03
  -2   4  -8   21.86    3.08
  -4  -4  -8   45.83    5.71
  -4  -4  -8   48.47    6.16
  -4  -4  -8   46.13    5.75
  -4   4  -8   44.18    4.65
   4   4   8   58.25    6.15
  -4   4  -8   44.66    4.99
   4   4   8   50.95    8.75
   4   4   8   45.03    8.60
  -6  -4  -8   19.38    3.94
  -6  -4  -8   15.93    3.66
   6   4   8   23.59    3.96
  -6   4  -8   17.99    2.89
   6   4   8   20.06    5.80
  -6   4  -8   16.64    2.43
   6   4   8   19.77    6.07
  -8  -4  -8   10.50    3.21
  -8  -4  -8   12.55    3.39
   8   4   8   13.27    5.44
   8   4   8   17.67    5.68
   8   4   8   14.88    3.25
  -8   4  -8   11.24    2.00
  -8   4  -8   13.19    2.47
  -8   4  -8    9.93    1.69
 -10  -4  -8   30.43    5.12
 -10  -4  -8   30.40    5.13
  10   4   8   44.16    7.95
 -10   4  -8   29.19    4.00
 -10   4  -8   28.89    3.41
 -10   4  -8   27.66    3.25
  10   4   8   37.15    4.96
  10   4   8   28.26    7.31
 -12  -4  -8   26.61    4.84
 -12   4  -8   20.96    3.09
 -12   4  -8   25.05    3.08
 -12   4  -8   22.08    3.61
  12   4   8   33.85    7.60
  12   4   8   27.77    5.19
  12   4   8   34.00    6.85
 -14  -4  -8   13.46    3.65
 -14  -4  -8   17.70    4.35
  14   4   8   16.03    3.66
  14   4   8   21.27    5.03
 -14   4  -8   11.55    2.00
  25  -5  -8    2.24    2.42
  25  -5  -8    2.45    1.44
  25  -5  -8    0.89    3.09
  25  -5  -8    2.25    2.72
 -25   5   8   -2.52    4.63
  25   5  -8    6.46    7.23
  23  -5  -8    8.97    2.18
  23  -5  -8    9.93    4.62
  23  -5  -8   13.60    3.58
  23  -5  -8   10.32    2.91
  23   5  -8   20.81    7.11
  23   5  -8   13.04    3.12
 -23   5   8   15.03    6.05
  21  -5  -8    2.16    2.15
  21  -5  -8    1.24    3.43
  21  -5  -8    8.68    2.90
  21  -5  -8    4.56    1.74
 -21  -5   8    8.73    3.33
  21   5  -8    8.16    5.71
 -21   5   8    1.68    1.82
 -21   5   8    4.60    4.65
  19  -5  -8   44.69    4.87
  19  -5  -8   37.15    7.62
 -19  -5   8   36.54    6.45
  19  -5  -8   29.30    4.33
  19   5  -8   45.48    5.20
  17  -5  -8    6.91    2.42
  17  -5  -8    5.50    2.62
  17  -5  -8   -1.23    1.42
  17  -5  -8    1.86    3.70
 -17  -5   8    2.46    2.82
  17   5  -8    6.27    4.43
  17   5  -8    2.23    1.86
 -17   5   8    3.67    1.99
 -17   5   8    3.99    4.08
  15  -5  -8   35.60   11.11
 -15  -5   8   28.90    5.49
  15  -5  -8   29.55    4.21
  15   5  -8   25.23    3.94
  13  -5  -8   27.96    6.72
 -13  -5   8   26.87    5.05
  13  -5  -8   19.14    3.57
  13   5  -8   20.01    3.31
  11  -5  -8   16.57    5.89
  11  -5  -8   19.88    3.73
 -11  -5   8   25.52    5.00
  11   5  -8   22.44    3.40
 -11   5   8   32.69    4.37
 -11   5   8   35.12    7.31
   9  -5  -8   87.18    8.28
  -9  -5   8   76.24    8.94
   9  -5  -8   79.99   11.02
   9  -5  -8   81.12    8.35
   9   5  -8   74.61    7.45
  -7  -5   8   14.12    3.61
   7  -5  -8   13.49    5.17
   7  -5  -8   12.08    3.11
   7  -5  -8   13.81    3.24
  -7  -5   8   14.68    2.18
   7   5  -8   10.12    2.19
  -7   5   8   10.09    4.89
  -7   5   8   17.38    3.52
   5  -5  -8   11.65    3.03
   5  -5  -8   15.20    3.06
  -5  -5   8   11.52    1.84
  -5   5   8   16.30    3.40
  -5   5   8   23.37    6.60
   5   5  -8   13.91    2.36
  -5   5   8   15.74    5.52
   3  -5  -8   27.52    4.58
   3  -5  -8   31.20    4.36
   3  -5  -8   29.03    4.73
  -3   5   8   43.47    8.20
  -3   5   8   29.95    7.46
   3   5  -8   23.83    3.43
  -3   5   8   34.73    4.68
   1  -5  -8    7.05    2.81
   1  -5  -8   12.56    3.43
   1  -5  -8   15.74    3.23
  -1  -5   8   15.75    1.85
  -1   5   8   16.02    3.36
  -1   5   8   21.66    6.29
  -1   5   8   16.54    5.88
   1   5  -8   13.88    2.99
   1  -5   8   23.64    2.59
  -1  -5  -8    9.07    3.18
  -1  -5  -8   15.18    3.69
  -1   5  -8   18.36    1.80
  -1   5  -8   13.75    2.42
  -1   5  -8   14.17    2.09
   1   5   8   14.38    5.56
   1   5   8   17.29    5.90
   1   5   8   17.30    3.79
  -3  -5  -8    6.60    2.66
  -3  -5  -8   10.80    3.24
  -3  -5  -8    7.46    2.92
   3   5   8   10.10    5.09
  -3   5  -8    8.39    1.79
   3   5   8    6.23    4.59
  -3   5  -8    6.79    1.75
   3   5   8    8.36    2.95
  -5  -5  -8   34.50    5.07
  -5  -5  -8   30.48    5.23
  -5  -5  -8   36.37    5.28
   5   5   8   27.88    7.27
   5   5   8   36.69    7.97
  -5   5  -8   30.40    3.59
   5   5   8   43.07    5.37
  -5   5  -8   32.26    3.70
  -7  -5  -8    1.92    2.41
  -7  -5  -8    0.80    2.12
   7   5   8    7.59    4.65
   7   5   8    1.63    4.35
  -7   5  -8    1.57    1.10
  -7   5  -8    0.78    1.31
  -9  -5  -8   10.60    3.05
  -9  -5  -8    5.57    2.95
  -9   5  -8    7.66    1.92
   9   5   8   12.13    3.47
  -9   5  -8    9.83    1.84
   9   5   8   10.45    5.12
   9   5   8    5.89    5.00
 -11  -5  -8   14.41    3.95
  11   5   8   22.37    4.33
  11   5   8   22.40    6.32
 -11   5  -8   14.82    2.35
 -11   5  -8   15.65    2.68
 -13  -5  -8    1.56    2.68
 -13   5  -8    7.02    1.97
  13   5   8    3.81    3.87
 -13   5  -8    0.49    1.00
  24  -6  -8    0.60    1.84
  22  -6  -8    2.29    3.73
  22  -6  -8    1.11    1.60
  22  -6  -8    0.96    1.80
  22  -6  -8    3.02    2.83
  22   6  -8   -0.70    2.01
 -22   6   8   -1.94    1.63
  22   6  -8   -2.93    5.33
  20  -6  -8   17.35    3.22
  20  -6  -8   29.42    4.75
  20  -6  -8   18.11    3.46
  20  -6  -8   12.97    5.34
  20   6  -8   20.01    4.31
 -20   6   8   32.28    8.41
  18  -6  -8   15.38    5.56
  18  -6  -8    8.08    2.95
  18  -6  -8   15.97    3.03
 -18  -6   8   14.63    3.79
  18  -6  -8   14.03    3.56
  18   6  -8   25.45    6.51
 -18   6   8   13.23    5.50
  18   6  -8    9.31    2.83
 -18   6   8   16.62    3.23
  16  -6  -8   29.21    4.68
 -16  -6   8   26.85    5.65
  16  -6  -8   30.25    4.24
  16  -6  -8   22.76    6.37
  16  -6  -8   20.87    4.43
 -16   6   8   42.99    8.18
  16   6  -8   26.87    4.04
  14  -6  -8   17.26    6.09
  14  -6  -8   17.23    3.81
  14  -6  -8   13.72    3.25
 -14  -6   8   14.59    4.93
 -14   6   8   30.79    7.33
 -14   6   8   18.84    3.61
  14   6  -8   18.92    3.13
  12  -6  -8    6.70    2.83
 -12  -6   8    2.81    2.83
  12  -6  -8    3.77    4.34
  12  -6  -8    3.62    2.30
  12   6  -8    4.37    1.85
  12   6  -8    8.88    4.10
 -12   6   8    9.52    5.12
  10  -6  -8    3.28    2.19
 -10  -6   8    4.41    2.85
  10  -6  -8    3.70    2.52
  10  -6  -8    2.62    4.24
 -10  -6   8    6.65    1.96
  10   6  -8    7.08    3.81
 -10   6   8    5.47    2.69
 -10   6   8    5.40    4.77
  10   6  -8    6.90    1.88
  -8  -6   8    3.92    1.75
  -8  -6   8    6.52    3.06
   8  -6  -8    6.04    2.10
   8  -6  -8    1.02    4.20
   8  -6  -8    5.13    2.79
   8  -6  -8    1.85    2.33
   8   6  -8    4.82    2.95
  -8   6   8    3.91    2.51
  -8   6   8    3.31    4.60
   8   6  -8    4.08    1.57
  -6  -6   8   10.51    2.04
   6  -6  -8    8.54    2.91
   6  -6  -8    4.50    2.48
   6  -6  -8    8.27    2.38
  -6  -6   8    8.19    3.30
   6   6  -8    7.17    1.73
  -6   6   8   13.79    3.58
  -6   6   8    1.30    4.18
  -6   6   8   19.14    7.43
   4  -6  -8    3.01    2.49
   4  -6  -8    3.24    2.55
   4  -6  -8    3.23    2.07
  -4  -6   8    2.01    1.25
   4   6  -8    1.00    1.13
  -4   6   8    0.93    4.34
   4   6  -8    4.35    2.46
  -4   6   8    3.34    2.69
  -4   6   8    0.22    6.14
   2  -6  -8    8.87    3.11
   2  -6  -8    8.67    2.75
   2  -6  -8    9.21    3.27
  -2  -6   8    8.42    1.65
  -2   6   8    9.67    5.15
  -2   6   8   11.18    3.36
   2   6  -8   15.02    2.91
   2   6  -8    7.68    1.62
   2   6  -8   11.53    3.26
  -2   6   8    9.43    5.46
   0  -6  -8   23.32    4.62
   0  -6  -8   35.78    5.26
   0  -6  -8   25.34    4.16
   0   6  -8   27.21    3.39
   0   6  -8   24.52    2.91
   0   6   8   38.01    7.48
   0   6   8   28.67    7.32
   0   6  -8   30.91    4.27
   0   6   8   30.87    7.85
  -2  -6  -8   17.86    4.49
  -2  -6  -8   22.47    4.39
   2  -6   8   25.71    2.70
  -2  -6  -8   17.54    3.68
   2   6   8   20.42    4.32
  -2   6  -8   27.57    2.56
  -2   6  -8   16.86    2.48
   2   6   8   25.87    7.20
   2   6   8   17.91    6.48
  -4  -6  -8    7.91    3.09
  -4  -6  -8    8.33    3.32
  -4  -6  -8    9.25    3.49
   4  -6   8   14.34    1.96
  -4   6  -8   11.72    2.22
   4   6   8   15.03    6.00
   4   6   8   14.27    6.19
   4   6   8   12.41    3.60
  -6  -6  -8    0.20    2.24
  -6  -6  -8   -1.24    2.28
  -6  -6  -8    2.95    2.32
  -6   6  -8   -0.87    1.10
   6   6   8    2.49    6.72
   6   6   8    0.19    2.43
  -8  -6  -8    2.10    2.73
  -8  -6  -8    6.21    2.90
  -8  -6  -8    4.37    2.82
   8   6   8    6.89    4.91
  -8   6  -8    7.41    1.69
 -10   6  -8    7.51    1.71
 -10   6  -8    8.61    1.54
  10   6   8    8.52    4.72
  19  -7  -8   -0.18    3.77
  19  -7  -8    2.82    1.85
  19  -7  -8    1.25    1.91
  19  -7  -8    0.22    2.65
 -19   7   8    0.58    4.58
 -19   7   8    1.02    2.03
  19   7  -8    4.62    2.12
  19   7  -8    0.93    4.52
  17  -7  -8    9.38    2.17
  17  -7  -8    9.95    5.34
  17  -7  -8    7.37    3.04
  17  -7  -8    5.13    2.34
 -17   7   8   16.54    3.24
 -17   7   8   -0.63    4.09
  17   7  -8    7.18    2.13
  17   7  -8   13.89    7.21
  15  -7  -8   10.73    3.35
  15  -7  -8   11.66    2.84
  15  -7  -8    2.43    4.50
  15  -7  -8    5.80    2.41
 -15   7   8   11.02    5.64
  15   7  -8    8.27    2.44
  15   7  -8   11.35    5.13
 -15   7   8    6.09    2.72
  13  -7  -8    2.69    2.63
  13  -7  -8    5.81    2.47
  13  -7  -8    3.38    1.76
 -13  -7   8    9.00    3.29
  13  -7  -8   13.27    5.71
  13   7  -8   -0.02    3.56
  13   7  -8    3.78    1.98
 -13   7   8    4.25    2.65
 -11  -7   8   60.55    6.72
 -11  -7   8   61.36    8.36
  11  -7  -8   64.54   11.66
  11  -7  -8   61.30    7.56
  11  -7  -8   70.03    6.81
  11  -7  -8   78.60    7.88
  11   7  -8   60.75    6.42
   9  -7  -8   11.98    3.53
  -9  -7   8   12.23    2.72
   9  -7  -8   12.54    3.29
  -9  -7   8   14.99    3.75
   9  -7  -8   12.53    2.65
   9   7  -8    9.50    2.08
  -9   7   8   10.92    6.38
  -9   7   8   10.65    4.55
   9   7  -8   18.94    4.69
  -7  -7   8    6.24    2.04
   7  -7  -8    8.61    2.97
   7  -7  -8   10.33    2.57
   7  -7  -8    8.54    3.16
  -7   7   8    5.65    5.90
  -7   7   8   14.83    3.78
   7   7  -8    9.12    1.91
  -7   7   8    6.48    5.57
   7   7  -8   12.01    4.20
  -5  -7   8   18.32    2.95
   5  -7  -8   22.24    3.77
   5  -7  -8   18.10    4.15
  -5   7   8   21.53    4.37
   5   7  -8   27.44    4.90
  -5   7   8   20.19    6.95
   5   7  -8   16.62    2.48
  -5   7   8   21.01    6.72
  -3  -7   8    0.16    1.28
   3  -7  -8    2.33    2.51
   3  -7  -8    0.72    2.30
   3  -7  -8    0.77    1.89
  -3   7   8   -1.03    2.07
   3   7  -8    2.09    2.85
  -3   7   8    7.51    4.88
   3   7  -8   -0.91    0.81
   3   7  -8    2.56    2.37
  -3   7   8   -0.54    3.94
   1  -7  -8   15.79    3.31
   1  -7  -8   10.40    3.68
  -1  -7   8   12.29    2.14
   1  -7  -8   11.98    3.57
   1   7  -8   13.00    1.59
  -1   7   8   21.57    6.48
  -1   7   8   15.40    3.90
   1   7  -8   15.01    3.86
  -1   7   8   17.18    6.44
  -1  -7  -8   19.01    4.49
  -1  -7  -8   34.70    4.81
   1  -7   8   24.29    3.00
  -1  -7  -8   20.08    4.57
  -1   7  -8   23.18    3.74
   1   7   8   23.19    7.09
  -3  -7  -8    3.85    2.93
  -3  -7  -8    3.86    2.62
  -3  -7  -8    4.50    2.83
   3  -7   8    6.00    1.65
  -3   7  -8    5.96    1.47
   3   7   8   12.56    5.28
   5  -7   8    4.42    1.60
  -5  -7  -8    6.77    2.77
  -5  -7  -8    0.58    2.62
   5   7   8   10.17    5.25
  -7  -7  -8   33.39    5.45
  -7  -7  -8   31.15    5.77
   7   7   8   35.97    8.02
  -7   7  -8   33.19    3.93
  14  -8  -8    0.66    2.77
  14  -8  -8    5.59    1.88
 -14  -8   8    6.28    2.23
  14  -8  -8    5.37    2.11
  14  -8  -8    4.29    2.33
 -14   8   8    8.37    6.01
 -14   8   8    1.61    2.55
  14   8  -8    1.34    1.73
  14   8  -8    5.26    4.65
  12  -8  -8    1.67    1.58
  12  -8  -8    1.57    2.96
  12  -8  -8   -2.85    1.58
 -12  -8   8   -2.72    1.63
 -12   8   8    1.73    3.18
  12   8  -8   -2.52    1.21
 -12   8   8    8.50    6.14
  10  -8  -8   14.74    3.88
 -10  -8   8    8.32    3.13
  10  -8  -8   12.11    2.59
  10  -8  -8   12.27    3.52
  10   8  -8   10.19    2.30
 -10   8   8   26.54    8.09
  10   8  -8   20.87    5.48
   8  -8  -8   18.30    4.35
   8  -8  -8   17.56    4.23
  -8  -8   8   20.85    3.52
   8  -8  -8   17.58    3.14
   8   8  -8   17.29    2.58
   8   8  -8   24.37    5.53
  -8   8   8   26.91    8.19
   6  -8  -8   14.95    5.38
   6  -8  -8   13.42    3.99
  -6  -8   8   15.44    2.98
   6  -8  -8   17.73    4.40
  -6   8   8   23.19    8.04
   6   8  -8   13.59    4.84
   6   8  -8   22.34    2.39
   6   8  -8   26.72    5.12
   4  -8  -8    4.93    3.47
   4  -8  -8    7.34    2.38
   4  -8  -8   11.16    3.73
   4   8  -8   11.73    3.76
  -4   8   8   16.28    6.21
   4   8  -8   14.86    4.67
   2  -8  -8    4.70    3.15
   2  -8  -8    6.88    3.26
  -2  -8   8    4.78    1.80
   2  -8  -8    6.03    2.48
   2   8  -8    7.03    3.04
   2   8  -8    5.22    3.26
  -2   8   8   10.96    4.95
   0  -8  -8   19.15    4.69
   0  -8  -8   23.52    4.89
   0  -8  -8   22.46    3.90
   0  -8   8   29.09    3.46
   0   8   8   29.65    8.04
   0   8  -8   18.71    4.31
   2  -8   8    5.81    1.90
  -2  -8  -8    8.74    2.72
  -2  -8  -8    7.18    3.48
  -2   8  -8    9.23    2.58
   2   8   8   15.97    5.68
  -2   8  -8    4.38    2.04
  30   0  -9   12.40    5.33
  30   0  -9    6.05    1.81
 -28   0   9    1.67    3.79
  28   0  -9   -0.32    1.16
  28   0  -9    2.05    3.52
  26   0  -9   53.11    5.60
 -26   0   9   61.79    9.78
  26   0  -9   60.57    8.71
  26   0  -9   49.45    6.91
  24   0  -9  138.24   11.77
  24   0  -9  110.50   12.33
  24   0  -9  141.32   14.28
 -22   0   9    0.73    3.28
  22   0  -9    3.23    2.06
  22   0  -9    1.11    1.33
  22   0  -9    0.46    2.53
  20   0  -9   10.86    2.18
  20   0  -9   13.95    2.89
  18   0  -9    4.25    2.44
  18   0  -9    0.57    1.18
 -18   0   9    3.45    3.48
  18   0  -9    0.73    2.11
  16   0  -9  281.87   25.82
  16   0  -9  312.41   24.76
  16   0  -9  320.50   25.41
 -16   0   9  269.46   24.60
  14   0  -9    8.56    1.73
  14   0  -9    2.79    2.06
 -14   0   9    7.49    1.66
  12   0  -9   74.86    6.49
  12   0  -9   59.38    7.18
 -12   0   9   71.36    6.31
 -10   0   9  142.67   11.75
  10   0  -9  145.43   11.99
  10   0  -9  122.18   12.68
  -8   0   9   15.67    1.91
   8   0  -9   13.01    2.96
   8   0  -9   15.63    2.32
   6   0  -9  204.58   15.92
   6   0  -9  163.94   16.54
  -4   0   9    0.22    1.62
   4   0  -9    0.24    0.59
   4   0  -9   -1.03    0.93
  -2   0   9   26.48    3.19
   2   0  -9   18.10    1.89
   2   0  -9   16.76    2.66
   2   0  -9   19.57    3.86
   0   0  -9   38.32    4.25
   0   0  -9   36.41    3.37
   0   0  -9   36.29    4.78
  -2   0  -9   57.67    5.75
  -2   0  -9   51.55    4.95
   2   0   9   55.73    6.07
  -2   0  -9   52.01    6.09
   4   0   9   98.70    9.27
  -4   0  -9   83.03    9.35
   4   0   9  113.21    9.36
   4   0   9  117.30    9.50
  -4   0  -9   87.11    9.77
  -6   0  -9    2.25    0.94
   6   0   9    4.49    1.70
  -6   0  -9   -0.46    2.18
  -6   0  -9    5.11    1.97
   6   0   9    3.24    1.53
  -8   0  -9   67.45    6.48
  -8   0  -9   67.09    7.32
  -8   0  -9   73.71    7.99
   8   0   9   82.49    6.93
 -10   0  -9   24.33    4.21
  10   0   9    9.39    1.53
 -10   0  -9    7.40    2.22
  10   0   9    7.97    1.79
 -12   0  -9   20.45    4.27
 -12   0  -9   22.77    3.80
  12   0   9   25.83    2.63
 -14   0  -9   53.13    6.11
 -14   0  -9   59.06    7.12
 -16   0  -9    0.20    1.46
  29  -1  -9    3.06    1.36
  29  -1  -9    1.89    3.39
 -29   1   9    1.06    6.85
  29   1  -9    8.32    5.01
  29   1  -9    6.81    2.09
 -27  -1   9   17.96    4.84
  27  -1  -9   10.49    2.16
  27  -1  -9   10.05    4.45
  27  -1  -9   16.85    3.85
 -27   1   9   26.32    6.37
  27   1  -9   20.60    6.15
  25  -1  -9   18.01    5.00
  25  -1  -9   15.12    2.58
 -25   1   9   21.10    6.13
  25   1  -9   11.35    3.28
  25   1  -9   24.05    3.40
  25   1  -9   22.58    5.80
  23  -1  -9    2.08    2.15
 -23  -1   9   -0.18    2.78
  23  -1  -9   -0.23    2.18
  23  -1  -9   -0.70    1.04
 -23   1   9    0.66    3.62
  23   1  -9    2.33    1.61
  23   1  -9   -2.49    1.54
  23   1  -9    4.64    3.47
  21  -1  -9    8.11    1.95
  21  -1  -9    7.59    2.80
  21  -1  -9    7.94    3.41
 -21  -1   9   12.99    4.25
  21   1  -9   11.30    3.89
 -21   1   9   22.90    5.69
  21   1  -9   12.95    2.43
  21   1  -9   16.16    3.27
  19  -1  -9   14.29    3.12
  19  -1  -9   10.00    3.43
  19  -1  -9   14.00    2.33
  19   1  -9   11.03    3.06
  19   1  -9   26.97    6.07
  17  -1  -9   27.32    4.08
  17  -1  -9   22.43    2.98
  17  -1  -9   20.17    4.42
 -17  -1   9   22.04    2.99
  17   1  -9   24.05    3.84
  17   1  -9   27.83    3.35
  17   1  -9   22.99    4.47
  15  -1  -9   18.54    2.85
  15  -1  -9   17.42    3.87
  15   1  -9   26.62    4.01
  15   1  -9   23.18    4.09
 -15   1   9   20.08    2.99
  15   1  -9   27.00    3.04
 -13  -1   9    9.22    1.63
  13  -1  -9    8.37    2.92
 -13  -1   9   11.32    3.22
  13  -1  -9    8.94    1.87
  13   1  -9    9.98    1.91
 -13   1   9    7.51    1.84
  13   1  -9    9.79    2.67
 -13   1   9   20.73    4.51
  11  -1  -9   48.29    6.43
  11  -1  -9   56.88    5.47
 -11  -1   9   52.34    4.99
  11   1  -9   63.96    5.45
 -11   1   9   54.70    5.33
  11   1  -9   55.30    6.06
  -9  -1   9  105.68    8.86
   9  -1  -9  114.98    9.50
   9  -1  -9   90.75   10.38
   9   1  -9  101.81    9.84
  -9   1   9   99.14    9.18
   9   1  -9  111.39    9.29
   7  -1  -9   25.82    2.57
[truncated: 122,060 more chars]
